# Supplementary material for: High prevalence of the recently identified clonal lineage ST1299/CT3109 vanA among vancomycin-resistant Enterococcus faecium strains isolated from municipal wastewater
Source: mSphere. 2024 Aug 27;9(9):e00396-24. doi: 10.1128/msphere.00396-24 (PMC11423563; doi:10.1128/msphere.00396-24)
Supplement: Table S1 — Metadata of all VREfm strains. [file msphere.00396-24-s0001.xlsx]

## Sheet:  VRE-AW
	Table S1. Metadata of all VREfm strains (n=244) of this study
Project	Public ID	ENA ID	Sample ID	Created	Avg. Coverage (Assembled)	Contig Count (Assembled)	N50 (Assembled)	Read Count (Assembled)	Complex Type	Perc. Good Targets	ST	atpA	ddl	gdh	purK	gyd	pstS	adk	Sampling Date	Amikacin	Gentamicin	Hygromycin	Kanamycin	Kasugamycin	Spectinomycin	Streptomycin	Tobramycin	Beta-lactam	Vancomycin	Lincosamide	Erythromycin	Telithromycin	Tylosin	Mupirocin	Nitroimidazole	Chloramphenicol	Florfenicol	Phenicol	Oxazolidinone	Pleuromutilin	Tiamulin	Quinolone	Rifampin	Rifamycin	Streptogramin	Streptothricin	Sulfonamide	Tetracenomycin	Tetracycline
PRJEB72879	WW01	ERS18344582	23-0075817-020-01	25.04.2023	122	310	23773	2408067	3109	98.0	1299	9	1	1	97	12	1	1	18.04.2023	aac(6')-I / aph(3')-IIIa		aac(6')-I	aac(6')-I / aph(3')-IIIa	aac(6')-I	aac(6')-I	aac(6')-I / ant(6)-Ia	aac(6')-I		vanA / vanH-A / vanR-A / vanS-A / vanX-A / vanY-A / vanZ-A		erm(B) / msr(C)	erm(B) / msr(C)	erm(B) / msr(C)													sat4			tet(M)
PRJEB72879	WW02	ERS18344583	23-0075817-023-01	25.04.2023	123	308	25647	2668171	71	98.9	117	9	1	1	1	1	1	1	18.04.2023	aac(6')-I		aac(6')-I	aac(6')-I	aac(6')-I	aac(6')-I	aac(6')-I	aac(6')-I		vanB / vanH-B / vanR-B / vanS-B / vanX-B / vanY-B		erm(B) / mef(H) / msr(C)	erm(B) / msr(C)	erm(B) / msr(C)
PRJEB72879	WW03	ERS18344584	23-0075817-028-01	25.04.2023	145	297	24526	3088633	1065	98.9	80	9	1	1	1	12	1	1	18.04.2023	aac(6')-I		aac(6')-I	aac(6')-I	aac(6')-I	aac(6')-I	aac(6')-I	aac(6')-I		vanB / vanH-B / vanR-B / vanS-B / vanW-B / vanX-B / vanY-B		erm(B) / mef(H) / msr(C)	erm(B) / msr(C)	erm(B) / msr(C)
PRJEB72879	WW04	ERS18344585	23-0075817-035-01	04.05.2023	86	357	19656	2054796	3109	98.1	1299	9	1	1	97	12	1	1	25.04.2023	aac(6')-I		aac(6')-I	aac(6')-I	aac(6')-I	aac(6')-I	aac(6')-I	aac(6')-I		vanA / vanH-A / vanR-A / vanS-A / vanX-A / vanY-A / vanZ-A		erm(B) / msr(C)	erm(B) / msr(C)	erm(B) / msr(C)																tet(M)
PRJEB72879	WW05	ERS18344586	23-0075817-038-01	04.05.2023	68	304	24385	1513608	6962	98.9	721	9	1	1	1	1	20	1	25.04.2023	aac(6')-I		aac(6')-I	aac(6')-I	aac(6')-I	aac(6')-I	aac(6')-I	aac(6')-I		vanB / vanH-B / vanR-B / vanS-B / vanX-B / vanY-B		erm(B) / mef(H) / msr(C)	erm(B) / msr(C)	erm(B) / msr(C)
PRJEB72879	WW06	ERS18344587	23-0075817-052-01	04.05.2023	123	368	22779	2644176	929	98.8	117	9	1	1	1	1	1	1	25.04.2023	aac(6')-I / aph(3')-IIIa		aac(6')-I	aac(6')-I / aph(3')-IIIa	aac(6')-I	aac(6')-I	aac(6')-I / ant(6)-Ia	aac(6')-I		vanA / vanH-A / vanR-A / vanS-A / vanX-A / vanZ-A		erm(B) / mef(H) / msr(C)	erm(B) / msr(C)	erm(B) / msr(C)													sat4
PRJEB72879	WW07	ERS18344588	23-0075817-078-01	10.05.2023	129	305	23829	2956837	71	98.9	117	9	1	1	1	1	1	1	02.05.2023	aac(6')-I		aac(6')-I	aac(6')-I	aac(6')-I	aac(6')-I	aac(6')-I	aac(6')-I		vanB / vanH-B / vanR-B / vanS-B / vanX-B / vanY-B		erm(B) / mef(H) / msr(C)	erm(B) / msr(C)	erm(B) / msr(C)
PRJEB72879	WW08	ERS18344589	23-0075817-092-01	10.05.2023	119	266	24069	2342267	3109	97.8	1299	9	1	1	97	12	1	1	02.05.2023	aac(6')-I		aac(6')-I	aac(6')-I	aac(6')-I	aac(6')-I	aac(6')-I	aac(6')-I		vanA / vanH-A / vanR-A / vanS-A / vanX-A / vanY-A / vanZ-A		erm(B) / msr(C)	erm(B) / msr(C)	erm(B) / msr(C)																tet(M)
PRJEB72879	WW09	ERS18344590	23-0075817-124-01	31.05.2023	115	239	29023	2556083	71	98.9	117	9	1	1	1	1	1	1	04.05.2023	aac(6')-I		aac(6')-I	aac(6')-I	aac(6')-I	aac(6')-I	aac(6')-I	aac(6')-I		vanB / vanH-B / vanR-B / vanS-B / vanX-B / vanY-B		erm(B) / mef(H) / msr(C)	erm(B) / msr(C)	erm(B) / msr(C)
PRJEB72879	WW10	ERS18344591	23-0075817-144-01	19.05.2023	115	296	27082	2395152	6962	99.1	721	9	1	1	1	1	20	1	09.05.2023	aac(6')-I		aac(6')-I	aac(6')-I	aac(6')-I	aac(6')-I	aac(6')-I	aac(6')-I	pbp5_M485A	vanB / vanH-B / vanR-B / vanS-B / vanX-B / vanY-B		erm(B) / mef(H) / msr(C)	erm(B) / msr(C)	erm(B) / msr(C)									gyrA_S83Y / parC_S80I
PRJEB72879	WW100	ERS18344592	23-0075817-161-01	12.06.2023	75	236	33699	1622338	71	99.1	117	9	1	1	1	1	1	1	09.05.2023	aac(6')-I		aac(6')-I	aac(6')-I	aac(6')-I	aac(6')-I	aac(6')-I	aac(6')-I	pbp5_M485A	vanB / vanH-B / vanR-B / vanS-B / vanX-B / vanY-B		erm(B) / mef(H) / msr(C)	erm(B) / msr(C)	erm(B) / msr(C)									gyrA_S83I / parC_S80I
PRJEB72879	WW101	ERS18344593	23-0075817-160-01	19.05.2023	117	304	24258	2488494	1065	98.9	80	9	1	1	1	12	1	1	09.05.2023	aac(6')-I		aac(6')-I	aac(6')-I	aac(6')-I	aac(6')-I	aac(6')-I	aac(6')-I	pbp5_M485A	vanB / vanH-B / vanR-B / vanS-B / vanW-B / vanX-B / vanY-B		erm(B) / mef(H) / msr(C)	erm(B) / msr(C)	erm(B) / msr(C)									gyrA_S83I / parC_S80I
PRJEB72879	WW102	ERS18344594	23-0075817-159-01	19.05.2023	80	319	21555	1646146	3109	98.0	1299	9	1	1	97	12	1	1	09.05.2023	aac(6')-I / aph(3')-IIIa		aac(6')-I	aac(6')-I / aph(3')-IIIa	aac(6')-I	aac(6')-I	aac(6')-I / ant(6)-Ia	aac(6')-I	pbp5_M485A	vanA / vanH-A / vanR-A / vanS-A / vanX-A / vanY-A / vanZ-A		erm(B) / msr(C)	erm(B) / msr(C)	erm(B) / msr(C)									gyrA_S83Y / parC_S80I				sat4			tet(M)
PRJEB72879	WW103	ERS18344595	23-0075817-158-01	19.05.2023	106	454	19969	2225438	1065	98.8	80	9	1	1	1	12	1	1	09.05.2023	aac(6')-I		aac(6')-I	aac(6')-I	aac(6')-I	aac(6')-I	aac(6')-I	aac(6')-I	pbp5_M485A	vanB / vanH-B / vanR-B / vanS-B / vanW-B / vanX-B / vanY-B		erm(B) / mef(H) / msr(C)	erm(B) / msr(C)	erm(B) / msr(C)									gyrA_S83I / parC_S80I
PRJEB72879	WW104	ERS18344596	23-0075817-157-01	19.05.2023	133	257	36999	2834440	929	99.2	117	9	1	1	1	1	1	1	09.05.2023	aac(6')-I / aph(3')-IIIa		aac(6')-I	aac(6')-I / aph(3')-IIIa	aac(6')-I	aac(6')-I	aac(6')-I / ant(6)-Ia	aac(6')-I	pbp5_M485A	vanA / vanH-A / vanR-A / vanS-A / vanX-A / vanZ-A		erm(B) / mef(H) / msr(C)	erm(B) / msr(C)	erm(B) / msr(C)									gyrA_S83I / parC_S80I				sat4
PRJEB72879	WW105	ERS18344597	23-0075817-156-01	19.05.2023	136	231	33677	2885668	71	98.9	117	9	1	1	1	1	1	1	09.05.2023	aac(6')-I		aac(6')-I	aac(6')-I	aac(6')-I	aac(6')-I	aac(6')-I	aac(6')-I	pbp5_M485A	vanB / vanH-B / vanR-B / vanS-B / vanX-B / vanY-B		erm(B) / mef(H) / msr(C)	erm(B) / msr(C)	erm(B) / msr(C)									gyrA_S83I / parC_S80I
PRJEB72879	WW106	ERS18344598	23-0075817-154-01	19.05.2023	124	270	25560	2636272	3109	98.2	1299	9	1	1	97	12	1	1	09.05.2023	aac(6')-I		aac(6')-I	aac(6')-I	aac(6')-I	aac(6')-I	aac(6')-I	aac(6')-I	pbp5_M485A	vanA / vanH-A / vanR-A / vanS-A / vanX-A / vanY-A / vanZ-A		erm(B) / msr(C)	erm(B) / msr(C)	erm(B) / msr(C)									gyrA_S83Y / parC_S80I							tet(M)
PRJEB72879	WW107	ERS18344599	23-0075817-153-01	19.05.2023	84	292	27898	1758516	6962	99.0	721	9	1	1	1	1	20	1	09.05.2023	aac(6')-I		aac(6')-I	aac(6')-I	aac(6')-I	aac(6')-I	aac(6')-I	aac(6')-I	pbp5_M485A	vanB / vanH-B / vanR-B / vanS-B / vanX-B / vanY-B		erm(B) / mef(H) / msr(C)	erm(B) / msr(C)	erm(B) / msr(C)									gyrA_S83Y / parC_S80I
PRJEB72879	WW108	ERS18344600	23-0075817-152-01	19.05.2023	88	245	32021	1791138	71	99.0	117	9	1	1	1	1	1	1	09.05.2023	aac(6')-I		aac(6')-I	aac(6')-I	aac(6')-I	aac(6')-I	aac(6')-I	aac(6')-I	pbp5_M485A	vanB / vanH-B / vanR-B / vanS-B / vanX-B / vanY-B		erm(B) / mef(H) / msr(C)	erm(B) / msr(C)	erm(B) / msr(C)									gyrA_S83I / parC_S80I
PRJEB72879	WW109	ERS18344601	23-0075817-151-01	19.05.2023	175	280	29105	3936406	1903	98.1	1299	9	1	1	97	12	1	1	09.05.2023	aac(6')-I / aph(3')-IIIa		aac(6')-I	aac(6')-I / aph(3')-IIIa	aac(6')-I	aac(6')-I	aac(6')-I / ant(6)-Ia	aac(6')-I	pbp5_M485A	vanA / vanH-A / vanR-A / vanS-A / vanX-A / vanY-A / vanZ-A		msr(C)	msr(C)	msr(C)									gyrA_S83Y / parC_S80I
PRJEB72879	WW11	ERS18344602	23-0075817-148-01	19.05.2023	114	269	29096	2362660	1065	98.9	80	9	1	1	1	12	1	1	09.05.2023	aac(6')-I		aac(6')-I	aac(6')-I	aac(6')-I	aac(6')-I	aac(6')-I	aac(6')-I	pbp5_M485A	vanB / vanH-B / vanR-B / vanS-B / vanW-B / vanX-B / vanY-B		erm(B) / mef(H) / msr(C)	erm(B) / msr(C)	erm(B) / msr(C)									gyrA_S83I / parC_S80I
PRJEB72879	WW110	ERS18344603	23-0075817-150-01	19.05.2023	90	281	30127	1955110	7134	98.8	117	9	1	1	1	1	1	1	09.05.2023	aac(6')-I		aac(6')-I	aac(6')-I	aac(6')-I	aac(6')-I	aac(6')-I	aac(6')-I	pbp5_M485A	vanB / vanH-B / vanR-B / vanS-B / vanX-B / vanY-B		erm(B) / mef(H) / msr(C)	erm(B) / msr(C)	erm(B) / msr(C)									gyrA_S83I / parC_S80I
PRJEB72879	WW111	ERS18344604	23-0075817-149-01	19.05.2023	99	256	30127	2106780	71	98.7	117	9	1	1	1	1	1	1	09.05.2023	aac(6')-I		aac(6')-I	aac(6')-I	aac(6')-I	aac(6')-I	aac(6')-I	aac(6')-I	pbp5_M485A	vanB / vanH-B / vanR-B / vanS-B / vanX-B / vanY-B		erm(B) / mef(H) / msr(C)	erm(B) / msr(C)	erm(B) / msr(C)									gyrA_S83I / parC_S80I
PRJEB72879	WW112	ERS18344605	23-0075817-146-01	19.05.2023	48	395	19058	1006672	71	98.5	117	9	1	1	1	1	1	1	09.05.2023	aac(6')-I		aac(6')-I	aac(6')-I	aac(6')-I	aac(6')-I	aac(6')-I	aac(6')-I	pbp5_M485A	vanB / vanH-B / vanR-B / vanS-B / vanX-B / vanY-B		erm(B) / mef(H) / msr(C)	erm(B) / msr(C)	erm(B) / msr(C)									gyrA_S83I / parC_S80I
PRJEB72879	WW113	ERS18344606	23-0075817-145-01	19.05.2023	97	241	43261	1998758	2505	99.0	117	9	1	1	1	1	1	1	09.05.2023	aac(6')-I / aph(3')-IIIa		aac(6')-I	aac(6')-I / aph(3')-IIIa	aac(6')-I	aac(6')-I	aac(6')-I / ant(6)-Ia	aac(6')-I	pbp5_M485A	vanA / vanH-A / vanR-A / vanS-A / vanX-A / vanZ-A		erm(B) / mef(H) / msr(C)	erm(B) / msr(C)	erm(B) / msr(C)									gyrA_S83I / parC_S80I				sat4
PRJEB72879	WW114	ERS18344607	23-0075817-143-01	19.05.2023	131	276	34596	2750732	929	98.8	117	9	1	1	1	1	1	1	09.05.2023	aac(6')-I / aph(3')-IIIa		aac(6')-I	aac(6')-I / aph(3')-IIIa	aac(6')-I	aac(6')-I	aac(6')-I / ant(6)-Ia	aac(6')-I	pbp5_M485A	vanA / vanH-A / vanR-A / vanS-A / vanX-A / vanZ-A		erm(B) / mef(H) / msr(C)	erm(B) / msr(C)	erm(B) / msr(C)									gyrA_S83I / parC_S80I				sat4
PRJEB72879	WW115	ERS18344608	23-0075817-142-01	19.05.2023	132	350	20746	2833828	71	97.7	117	9	1	1	1	1	1	1	09.05.2023	aac(6')-I		aac(6')-I	aac(6')-I	aac(6')-I	aac(6')-I	aac(6')-I	aac(6')-I		vanB / vanH-B / vanR-B / vanS-B / vanX-B / vanY-B		erm(B) / mef(H) / msr(C)	erm(B) / msr(C)	erm(B) / msr(C)									gyrA_S83I / parC_S80I
PRJEB72879	WW116	ERS18344609	23-0075817-141-01	19.05.2023	114	349	24596	2368268	71	98.3	117	9	1	1	1	1	1	1	09.05.2023	aac(6')-I		aac(6')-I	aac(6')-I	aac(6')-I	aac(6')-I	aac(6')-I	aac(6')-I		vanB / vanH-B / vanR-B / vanS-B / vanX-B / vanY-B		erm(B) / mef(H) / msr(C)	erm(B) / msr(C)	erm(B) / msr(C)									gyrA_S83I / parC_S80I
PRJEB72879	WW117	ERS18344610	23-0075817-140-01	19.05.2023	66	231	28121	1510174	3109	98.4	1299	9	1	1	97	12	1	1	09.05.2023	aac(6')-I		aac(6')-I	aac(6')-I	aac(6')-I	aac(6')-I	aac(6')-I	aac(6')-I	pbp5_M485A	vanA / vanH-A / vanR-A / vanS-A / vanX-A / vanY-A / vanZ-A		erm(B) / msr(C)	erm(B) / msr(C)	erm(B) / msr(C)									gyrA_S83Y / parC_S80I							tet(M)
PRJEB72879	WW118	ERS18344611	23-0075817-139-01	19.05.2023	84	297	27233	1749266	6962	99.0	721	9	1	1	1	1	20	1	09.05.2023	aac(6')-I		aac(6')-I	aac(6')-I	aac(6')-I	aac(6')-I	aac(6')-I	aac(6')-I	pbp5_M485A	vanB / vanH-B / vanR-B / vanS-B / vanX-B / vanY-B		erm(B) / mef(H) / msr(C)	erm(B) / msr(C)	erm(B) / msr(C)									gyrA_S83Y / parC_S80I
PRJEB72879	WW119	ERS18344612	23-0075817-138-01	19.05.2023	59	383	20001	1202040	71	98.7	117	9	1	1	1	1	1	1	09.05.2023	aac(6')-I		aac(6')-I	aac(6')-I	aac(6')-I	aac(6')-I	aac(6')-I	aac(6')-I	pbp5_M485A	vanB / vanH-B / vanR-B / vanS-B / vanX-B / vanY-B		erm(B) / mef(H) / msr(C)	erm(B) / msr(C)	erm(B) / msr(C)									gyrA_S83I / parC_S80I
PRJEB72879	WW12	ERS18344613	23-0075817-155-01	19.05.2023	65	358	22649	1331398	3109	98.3	1299	9	1	1	97	12	1	1	09.05.2023	aac(6')-I / aph(3')-IIIa		aac(6')-I	aac(6')-I / aph(3')-IIIa	aac(6')-I	aac(6')-I	aac(6')-I / ant(6)-Ia	aac(6')-I	pbp5_M485A	vanA / vanH-A / vanR-A / vanS-A / vanX-A / vanY-A / vanZ-A		msr(C)	msr(C)	msr(C)									gyrA_S83Y / parC_S80I				sat4			tet(M)
PRJEB72879	WW120	ERS18344614	23-0075817-137-01	19.05.2023	31	610	9728	839948	3109	92.2	1299	9	1	1	97	12	1	1	09.05.2023	aac(6')-I		aac(6')-I	aac(6')-I	aac(6')-I	aac(6')-I	aac(6')-I	aac(6')-I	pbp5_M485A	vanA / vanH-A / vanR-A / vanS-A / vanX-A / vanY-A / vanZ-A		erm(B) / msr(C)	erm(B) / msr(C)	erm(B) / msr(C)									gyrA_S83Y / parC_S80I							tet(M)
PRJEB72879	WW121	ERS18344615	23-0075817-136-01	19.05.2023	69	328	24268	1401284	1065	98.9	80	9	1	1	1	12	1	1	09.05.2023	aac(6')-I		aac(6')-I	aac(6')-I	aac(6')-I	aac(6')-I	aac(6')-I	aac(6')-I	pbp5_M485A	vanB / vanH-B / vanR-B / vanS-B / vanW-B / vanX-B / vanY-B		erm(B) / mef(H) / msr(C)	erm(B) / msr(C)	erm(B) / msr(C)									gyrA_S83I / parC_S80I
PRJEB72879	WW122	ERS18344616	23-0075817-135-01	19.05.2023	97	249	34089	2034988	71	99.1	117	9	1	1	1	1	1	1	09.05.2023	aac(6')-I		aac(6')-I	aac(6')-I	aac(6')-I	aac(6')-I	aac(6')-I	aac(6')-I	pbp5_M485A	vanB / vanH-B / vanR-B / vanS-B / vanX-B / vanY-B		erm(B) / mef(H) / msr(C)	erm(B) / msr(C)	erm(B) / msr(C)									gyrA_S83I / parC_S80I
PRJEB72879	WW123	ERS18344617	23-0075817-134-01	19.05.2023	98	343	24522	2189214	71	98.0	117	9	1	1	1	1	1	1	09.05.2023	aac(6')-I		aac(6')-I	aac(6')-I	aac(6')-I	aac(6')-I	aac(6')-I	aac(6')-I	pbp5_M485A	vanB / vanH-B / vanR-B / vanS-B / vanX-B / vanY-B		erm(B) / mef(H) / msr(C)	erm(B) / msr(C)	erm(B) / msr(C)									gyrA_S83I / parC_S80I
PRJEB72879	WW124	ERS18344618	23-0075817-133-01	19.05.2023	107	292	26766	2283094	71	98.9	117	9	1	1	1	1	1	1	09.05.2023	aac(6')-I		aac(6')-I	aac(6')-I	aac(6')-I	aac(6')-I	aac(6')-I	aac(6')-I	pbp5_M485A	vanB / vanH-B / vanR-B / vanS-B / vanX-B / vanY-B		erm(B) / mef(H) / msr(C)	erm(B) / msr(C)	erm(B) / msr(C)									gyrA_S83I / parC_S80I
PRJEB72879	WW125	ERS18344619	23-0075817-132-01	19.05.2023	135	297	29096	3502334	7665	98.8	80	9	1	1	1	12	1	1	09.05.2023	aac(6')-I		aac(6')-I	aac(6')-I	aac(6')-I	aac(6')-I	aac(6')-I	aac(6')-I	pbp5_M485A	vanA / vanB / vanH-A / vanH-B / vanR-A / vanR-B / vanS-A / vanS-B / vanW-B / vanX-A / vanX-B / vanY-B / vanZ-A		erm(B) / mef(H) / msr(C)	erm(B) / msr(C)	erm(B) / msr(C)									gyrA_S83I / parC_S80I
PRJEB72879	WW126	ERS18344620	23-0075817-131-01	19.05.2023	92	253	30898	1893910	6962	99.0	721	9	1	1	1	1	20	1	04.05.2023	aac(6')-I		aac(6')-I	aac(6')-I	aac(6')-I	aac(6')-I	aac(6')-I	aac(6')-I	pbp5_M485A	vanB / vanH-B / vanR-B / vanS-B / vanX-B / vanY-B		erm(B) / mef(H) / msr(C)	erm(B) / msr(C)	erm(B) / msr(C)									gyrA_S83Y / parC_S80I
PRJEB72879	WW127	ERS18344621	23-0075817-130-01	19.05.2023	70	270	36524	1426660	6681	99.2	117	9	1	1	1	1	1	1	04.05.2023	aac(6')-I		aac(6')-I	aac(6')-I	aac(6')-I	aac(6')-I	aac(6')-I	aac(6')-I	pbp5_M485A	vanA / vanH-A / vanR-A / vanS-A / vanX-A / vanY-A / vanZ-A		erm(B) / mef(H) / msr(C)	erm(B) / msr(C)	erm(B) / msr(C)									gyrA_S83I / parC_S80I
PRJEB72879	WW128	ERS18344622	23-0075817-129-01	19.05.2023	92	232	42569	1908974	6681	99.2	117	9	1	1	1	1	1	1	04.05.2023	aac(6')-I		aac(6')-I	aac(6')-I	aac(6')-I	aac(6')-I	aac(6')-I	aac(6')-I	pbp5_M485A	vanA / vanH-A / vanR-A / vanS-A / vanX-A / vanY-A / vanZ-A		erm(B) / mef(H) / msr(C)	erm(B) / msr(C)	erm(B) / msr(C)									gyrA_S83I / parC_S80I
PRJEB72879	WW129	ERS18344623	23-0075817-127-01	19.05.2023	99	241	44850	2065532	929	99.1	117	9	1	1	1	1	1	1	04.05.2023	aac(6')-I / aph(3')-IIIa		aac(6')-I	aac(6')-I / aph(3')-IIIa	aac(6')-I	aac(6')-I	aac(6')-I / ant(6)-Ia	aac(6')-I	pbp5_M485A	vanA / vanH-A / vanR-A / vanS-A / vanX-A / vanZ-A		erm(B) / mef(H) / msr(C)	erm(B) / msr(C)	erm(B) / msr(C)									gyrA_S83I / parC_S80I				sat4
PRJEB72879	WW13	ERS18344624	23-0075817-171-01	22.09.2023	111	248	28121	2283559	3109	97.8	1299	9	1	1	97	12	1	1	11.05.2023	aac(6')-I		aac(6')-I	aac(6')-I	aac(6')-I	aac(6')-I	aac(6')-I	aac(6')-I	pbp5_M485A	vanA / vanH-A / vanR-A / vanS-A / vanX-A / vanY-A / vanZ-A		erm(B) / msr(C)	erm(B) / msr(C)	erm(B) / msr(C)									gyrA_S83Y / parC_S80I							tet(M)
PRJEB72879	WW130	ERS18344625	23-0075817-126-01	19.05.2023	104	256	30812	2194272	6962	99.1	721	9	1	1	1	1	20	1	04.05.2023	aac(6')-I		aac(6')-I	aac(6')-I	aac(6')-I	aac(6')-I	aac(6')-I	aac(6')-I	pbp5_M485A	vanB / vanH-B / vanR-B / vanS-B / vanX-B / vanY-B		erm(B) / mef(H) / msr(C)	erm(B) / msr(C)	erm(B) / msr(C)									gyrA_S83Y / parC_S80I
PRJEB72879	WW131	ERS18344626	23-0075817-125-01	19.05.2023	77	320	25896	1602336	3356	99.2	80	9	1	1	1	12	1	1	04.05.2023	aac(6')-I		aac(6')-I	aac(6')-I	aac(6')-I	aac(6')-I	aac(6')-I / ant(6)-Ia	aac(6')-I	pbp5_M485A	vanA / vanH-A / vanR-A / vanS-A / vanX-A / vanY-A / vanZ-A		msr(C)	msr(C)	msr(C)							eatA_T450I		gyrA_S83I / parC_S80I
PRJEB72879	WW132	ERS18344627	23-0075817-123-01	31.05.2023	168	446	16275	3520003	71	98.6	117	9	1	1	1	1	1	1	04.05.2023	aac(6')-I		aac(6')-I	aac(6')-I	aac(6')-I	aac(6')-I	aac(6')-I	aac(6')-I		vanB / vanH-B / vanR-B / vanS-B / vanX-B / vanY-B		erm(B) / mef(H) / msr(C)	erm(B) / msr(C)	erm(B) / msr(C)
PRJEB72879	WW133	ERS18344628	23-0075817-122-01	31.05.2023	129	292	24269	2655408	3109	98.1	1299	9	1	1	97	12	1	1	04.05.2023	aac(6')-I		aac(6')-I	aac(6')-I	aac(6')-I	aac(6')-I	aac(6')-I	aac(6')-I		vanA / vanH-A / vanR-A / vanS-A / vanX-A / vanY-A / vanZ-A		erm(B) / msr(C)	erm(B) / msr(C)	erm(B) / msr(C)																tet(M)
PRJEB72879	WW134	ERS18344629	23-0075817-121-01	31.05.2023	91	318	29095	2002752	7677	98.8	80	9	1	1	1	12	1	1	04.05.2023	aac(6')-I		aac(6')-I	aac(6')-I	aac(6')-I	aac(6')-I	aac(6')-I	aac(6')-I		vanB / vanH-B / vanR-B / vanS-B / vanW-B / vanX-B / vanY-B		erm(B) / mef(H) / msr(C)	erm(B) / msr(C)	erm(B) / msr(C)
PRJEB72879	WW135	ERS18344630	23-0075817-120-01	31.05.2023	119	242	33404	2631238	7677	98.9	80	9	1	1	1	12	1	1	04.05.2023	aac(6')-I		aac(6')-I	aac(6')-I	aac(6')-I	aac(6')-I	aac(6')-I	aac(6')-I	pbp5_M485A	vanB / vanH-B / vanR-B / vanS-B / vanW-B / vanX-B / vanY-B		erm(B) / mef(H) / msr(C)	erm(B) / msr(C)	erm(B) / msr(C)									gyrA_S83I / parC_S80I
PRJEB72879	WW136	ERS18344631	23-0075817-119-01	31.05.2023	101	344	18526	1997608	3109	97.3	1299	9	1	1	97	12	1	1	04.05.2023	aac(6')-I		aac(6')-I	aac(6')-I	aac(6')-I	aac(6')-I	aac(6')-I	aac(6')-I		vanA / vanH-A / vanR-A / vanS-A / vanX-A / vanY-A / vanZ-A		erm(B) / msr(C)	erm(B) / msr(C)	erm(B) / msr(C)																tet(M)
PRJEB72879	WW137	ERS18344632	23-0075817-118-01	31.05.2023	119	299	30814	2514359	929	99.1	117	9	1	1	1	1	1	1	04.05.2023	aac(6')-I / aph(3')-IIIa		aac(6')-I	aac(6')-I / aph(3')-IIIa	aac(6')-I	aac(6')-I	aac(6')-I / ant(6)-Ia	aac(6')-I		vanA / vanH-A / vanR-A / vanS-A / vanX-A / vanZ-A		erm(B) / mef(H) / msr(C)	erm(B) / msr(C)	erm(B) / msr(C)													sat4
PRJEB72879	WW138	ERS18344633	23-0075817-117-01	31.05.2023	151	233	33675	3439991	6962	98.9	721	9	1	1	1	1	20	1	05.05.2023	aac(6')-I		aac(6')-I	aac(6')-I	aac(6')-I	aac(6')-I	aac(6')-I	aac(6')-I	pbp5_M485A	vanB / vanH-B / vanR-B / vanS-B / vanX-B / vanY-B		erm(B) / mef(H) / msr(C)	erm(B) / msr(C)	erm(B) / msr(C)									gyrA_S83Y / parC_S80I
PRJEB72879	WW139	ERS18344634	23-0075817-116-01	31.05.2023	118	301	21482	2326534	6820	98.4	80	9	1	1	1	12	1	1	04.05.2023	aac(6')-I / aph(3')-IIIa		aac(6')-I	aac(6')-I / aph(3')-IIIa	aac(6')-I	aac(6')-I	aac(6')-I / ant(6)-Ia	aac(6')-I		vanA / vanH-A / vanR-A / vanX-A / vanZ-A		erm(B) / msr(C)	erm(B) / msr(C)	erm(B) / msr(C)													sat4			tet(M)
PRJEB72879	WW14	ERS18344635	23-0075817-179-01	22.09.2023	101	232	34958	2481775	929	98.9	117	9	1	1	1	1	1	1	11.05.2023	aac(6')-I / aac(6')-Ie/aph(2'')-Ia / aph(3')-IIIa	aac(6')-Ie/aph(2'')-Ia	aac(6')-I	aac(6')-I / aac(6')-Ie/aph(2'')-Ia / aph(3')-IIIa	aac(6')-I	aac(6')-I	aac(6')-I / ant(6)-Ia	aac(6')-I / aac(6')-Ie/aph(2'')-Ia	pbp5_M485A	vanA / vanH-A / vanR-A / vanS-A / vanX-A / vanY-A / vanZ-A		erm(B) / mef(H) / msr(C)	erm(B) / msr(C)	erm(B) / msr(C)									gyrA_S83I / parC_S80I				sat4
PRJEB72879	WW140	ERS18344636	23-0075817-115-01	31.05.2023	131	374	19709	2889643	71	98.7	117	9	1	1	1	1	1	1	04.05.2023	aac(6')-I		aac(6')-I	aac(6')-I	aac(6')-I	aac(6')-I	aac(6')-I	aac(6')-I		vanB / vanH-B / vanR-B / vanS-B / vanX-B / vanY-B		erm(B) / msr(C)	erm(B) / msr(C)	erm(B) / msr(C)
PRJEB72879	WW141	ERS18344637	23-0075817-114-01	31.05.2023	118	359	20067	2470045	71	98.7	117	9	1	1	1	1	1	1	04.05.2023	aac(6')-I		aac(6')-I	aac(6')-I	aac(6')-I	aac(6')-I	aac(6')-I	aac(6')-I		vanB / vanH-B / vanR-B / vanS-B / vanX-B / vanY-B		erm(B) / mef(H) / msr(C)	erm(B) / msr(C)	erm(B) / msr(C)
PRJEB72879	WW142	ERS18344638	23-0075817-113-01	31.05.2023	118	380	20507	2502961	3109	98.2	1299	9	1	1	97	12	1	1	04.05.2023	aac(6')-I / aph(3')-IIIa		aac(6')-I	aac(6')-I / aph(3')-IIIa	aac(6')-I	aac(6')-I	aac(6')-I / ant(6)-Ia	aac(6')-I		vanA / vanH-A / vanR-A / vanS-A / vanX-A / vanY-A / vanZ-A		msr(C)	msr(C)	msr(C)													sat4			tet(M)
PRJEB72879	WW143	ERS18344639	23-0075817-112-01	31.05.2023	54	588	12729	1150926	71	96.7	117	9	1	1	1	1	1	1	04.05.2023	aac(6')-I		aac(6')-I	aac(6')-I	aac(6')-I	aac(6')-I	aac(6')-I	aac(6')-I		vanB / vanH-B / vanR-B / vanS-B / vanX-B / vanY-B		mef(H) / msr(C)	msr(C)	msr(C)
PRJEB72879	WW144	ERS18344640	23-0075817-111-01	31.05.2023	92	365	23610	1907933	2505	98.7	117	9	1	1	1	1	1	1	04.05.2023	aac(6')-I / aph(3')-IIIa		aac(6')-I	aac(6')-I / aph(3')-IIIa	aac(6')-I	aac(6')-I	aac(6')-I / ant(6)-Ia	aac(6')-I		vanA / vanH-A / vanR-A / vanS-A / vanX-A / vanZ-A		mef(H) / msr(C)	msr(C)	msr(C)													sat4
PRJEB72879	WW145	ERS18344641	23-0075817-110-01	31.05.2023	123	309	27714	2587626	2505	99.0	117	9	1	1	1	1	1	1	04.05.2023	aac(6')-I / aph(3')-IIIa		aac(6')-I	aac(6')-I / aph(3')-IIIa	aac(6')-I	aac(6')-I	aac(6')-I / ant(6)-Ia	aac(6')-I		vanA / vanH-A / vanR-A / vanS-A / vanX-A / vanZ-A		mef(H) / msr(C)	msr(C)	msr(C)													sat4
PRJEB72879	WW146	ERS18344642	23-0075817-109-01	31.05.2023	113	328	22795	2460835	6962	99.0	721	9	1	1	1	1	20	1	04.05.2023	aac(6')-I		aac(6')-I	aac(6')-I	aac(6')-I	aac(6')-I	aac(6')-I	aac(6')-I		vanB / vanH-B / vanR-B / vanS-B / vanX-B / vanY-B		erm(B) / mef(H) / msr(C)	erm(B) / msr(C)	erm(B) / msr(C)
PRJEB72879	WW147	ERS18344643	23-0075817-108-01	31.05.2023	113	302	24023	2316819	3109	97.6	1299	9	1	1	97	12	1	1	02.05.2023	aac(6')-I		aac(6')-I	aac(6')-I	aac(6')-I	aac(6')-I	aac(6')-I	aac(6')-I		vanA / vanH-A / vanR-A / vanS-A / vanX-A / vanY-A / vanZ-A		erm(B) / msr(C)	erm(B) / msr(C)	erm(B) / msr(C)																tet(M)
PRJEB72879	WW148	ERS18344644	23-0075817-107-01	31.05.2023	118	311	21714	2358988	3109	97.5	1299	9	1	1	97	12	1	1	02.05.2023	aac(6')-I		aac(6')-I	aac(6')-I	aac(6')-I	aac(6')-I	aac(6')-I	aac(6')-I		vanA / vanH-A / vanR-A / vanS-A / vanX-A / vanY-A / vanZ-A		erm(B) / msr(C)	erm(B) / msr(C)	erm(B) / msr(C)																tet(M)
PRJEB72879	WW149	ERS18344645	23-0075817-106-01	31.05.2023	118	312	21710	2360720	3109	97.8	1299	9	1	1	97	12	1	1	02.05.2023	aac(6')-I		aac(6')-I	aac(6')-I	aac(6')-I	aac(6')-I	aac(6')-I	aac(6')-I		vanA / vanH-A / vanR-A / vanS-A / vanX-A / vanY-A / vanZ-A		erm(B) / msr(C)	erm(B) / msr(C)	erm(B) / msr(C)																tet(M)
PRJEB72879	WW15	ERS18344646	23-0075817-189-01	22.09.2023	136	281	28017	3262124	71	98.9	117	9	1	1	1	1	1	1	16.05.2023	aac(6')-I		aac(6')-I	aac(6')-I	aac(6')-I	aac(6')-I	aac(6')-I	aac(6')-I	pbp5_M485A	vanB / vanH-B / vanR-B / vanS-B / vanX-B / vanY-B		erm(B) / mef(H) / msr(C)	erm(B) / msr(C)	erm(B) / msr(C)									gyrA_S83I / parC_S80I
PRJEB72879	WW150	ERS18344647	23-0075817-105-01	31.05.2023	126	345	24502	2632198	929	98.9	117	9	1	1	1	1	1	1	02.05.2023	aac(6')-I / aph(3')-IIIa		aac(6')-I	aac(6')-I / aph(3')-IIIa	aac(6')-I	aac(6')-I	aac(6')-I / ant(6)-Ia	aac(6')-I		vanA / vanH-A / vanR-A / vanS-A / vanX-A / vanZ-A		erm(B) / mef(H) / msr(C)	erm(B) / msr(C)	erm(B) / msr(C)													sat4
PRJEB72879	WW151	ERS18344648	23-0075817-104-01	31.05.2023	124	454	13925	2487513	3109	97.5	1299	9	1	1	97	12	1	1	02.05.2023	aac(6')-I / aph(3')-IIIa		aac(6')-I	aac(6')-I / aph(3')-IIIa	aac(6')-I	aac(6')-I	aac(6')-I / ant(6)-Ia	aac(6')-I		vanA / vanH-A / vanR-A / vanS-A / vanX-A / vanY-A / vanZ-A		erm(B) / msr(C)	erm(B) / msr(C)	erm(B) / msr(C)													sat4			tet(M)
PRJEB72879	WW152	ERS18344649	23-0075817-103-01	31.05.2023	100	326	23616	2097846	3109	98.0	1299	9	1	1	97	12	1	1	02.05.2023	aac(6')-I / aph(3')-IIIa		aac(6')-I	aac(6')-I / aph(3')-IIIa	aac(6')-I	aac(6')-I	aac(6')-I / ant(6)-Ia	aac(6')-I		vanA / vanH-A / vanR-A / vanS-A / vanX-A / vanY-A / vanZ-A		msr(C)	msr(C)	msr(C)													sat4			tet(M)
PRJEB72879	WW153	ERS18344650	23-0075817-102-01	31.05.2023	95	336	21996	2098921	71	98.7	117	9	1	1	1	1	1	1	02.05.2023	aac(6')-I		aac(6')-I	aac(6')-I	aac(6')-I	aac(6')-I	aac(6')-I	aac(6')-I		vanB / vanH-B / vanR-B / vanS-B / vanX-B / vanY-B		erm(B) / mef(H) / msr(C)	erm(B) / msr(C)	erm(B) / msr(C)
PRJEB72879	WW154	ERS18344651	23-0075817-101-01	31.05.2023	153	432	15639	3094241	3109	97.3	1299	9	1	1	97	12	1	1	02.05.2023	aac(6')-I / aph(3')-IIIa		aac(6')-I	aac(6')-I / aph(3')-IIIa	aac(6')-I	aac(6')-I	aac(6')-I / ant(6)-Ia	aac(6')-I		vanA / vanH-A / vanR-A / vanS-A / vanX-A / vanY-A / vanZ-A		erm(B) / msr(C)	erm(B) / msr(C)	erm(B) / msr(C)													sat4			tet(M)
PRJEB72879	WW155	ERS18344652	23-0075817-100-01	31.05.2023	62	227	28576	1229128	3109	97.8	1299	9	1	1	97	12	1	1	02.05.2023	aac(6')-I		aac(6')-I	aac(6')-I	aac(6')-I	aac(6')-I	aac(6')-I	aac(6')-I		vanA / vanH-A / vanR-A / vanS-A / vanX-A / vanY-A / vanZ-A		erm(B) / msr(C)	erm(B) / msr(C)	erm(B) / msr(C)																tet(M)
PRJEB72879	WW156	ERS18344653	23-0075817-099-01	31.05.2023	40	362	24477	830933	1903	98.0	1299	9	1	1	97	12	1	1	02.05.2023	aac(6')-I / aph(3')-IIIa		aac(6')-I	aac(6')-I / aph(3')-IIIa	aac(6')-I	aac(6')-I	aac(6')-I / ant(6)-Ia	aac(6')-I		vanA / vanH-A / vanR-A / vanS-A / vanX-A / vanY-A / vanZ-A		msr(C)	msr(C)	msr(C)																tet(M)
PRJEB72879	WW157	ERS18344654	23-0075817-098-01	31.05.2023	96	430	19085	2152834	71	98.3	117	9	1	1	1	1	1	1	02.05.2023	aac(6')-I / aph(3')-IIIa		aac(6')-I	aac(6')-I / aph(3')-IIIa	aac(6')-I	aac(6')-I	aac(6')-I	aac(6')-I		vanA / vanB / vanH-A / vanH-B / vanR-A / vanR-B / vanS-A / vanS-B / vanX-A / vanX-B / vanY-B		erm(B) / mef(H) / msr(C)	erm(B) / msr(C)	erm(B) / msr(C)													sat4
PRJEB72879	WW158	ERS18344655	23-0075817-097-01	31.05.2023	124	312	22847	2619285	3109	98.2	1299	9	1	1	97	12	1	1	02.05.2023	aac(6')-I / aph(3')-IIIa		aac(6')-I	aac(6')-I / aph(3')-IIIa	aac(6')-I	aac(6')-I	aac(6')-I / ant(6)-Ia	aac(6')-I		vanA / vanH-A / vanR-A / vanS-A / vanX-A / vanY-A / vanZ-A		erm(B) / msr(C)	erm(B) / msr(C)	erm(B) / msr(C)													sat4			tet(M)
PRJEB72879	WW159	ERS18344656	23-0075817-096-01	31.05.2023	96	319	22724	2120708	71	98.9	117	9	1	1	1	1	1	1	02.05.2023	aac(6')-I		aac(6')-I	aac(6')-I	aac(6')-I	aac(6')-I	aac(6')-I	aac(6')-I		vanB / vanH-B / vanR-B / vanS-B / vanX-B / vanY-B		erm(B) / mef(H) / msr(C)	erm(B) / msr(C)	erm(B) / msr(C)
PRJEB72879	WW16	ERS18344657	23-0075817-197-01	22.09.2023	145	253	28127	3410837	1065	98.8	80	9	1	1	1	12	1	1	16.05.2023	aac(6')-I		aac(6')-I	aac(6')-I	aac(6')-I	aac(6')-I	aac(6')-I	aac(6')-I	pbp5_M485A	vanB / vanH-B / vanR-B / vanS-B / vanW-B / vanX-B / vanY-B		erm(B) / mef(H) / msr(C)	erm(B) / msr(C)	erm(B) / msr(C)									gyrA_S83I / parC_S80I
PRJEB72879	WW160	ERS18344658	23-0075817-095-01	31.05.2023	100	342	22754	2112761	3109	98.1	1299	9	1	1	97	12	1	1	02.05.2023	aac(6')-I / aph(3')-IIIa		aac(6')-I	aac(6')-I / aph(3')-IIIa	aac(6')-I	aac(6')-I	aac(6')-I / ant(6)-Ia	aac(6')-I		vanA / vanH-A / vanR-A / vanS-A / vanX-A / vanY-A / vanZ-A		msr(C)	msr(C)	msr(C)													sat4			tet(M)
PRJEB72879	WW161	ERS18344659	23-0075817-094-01	31.05.2023	113	360	21553	2537066	71	98.6	117	9	1	1	1	1	1	1	02.05.2023	aac(6')-I		aac(6')-I	aac(6')-I	aac(6')-I	aac(6')-I	aac(6')-I	aac(6')-I		vanB / vanH-B / vanR-B / vanS-B / vanX-B / vanY-B		erm(B) / mef(H) / msr(C)	erm(B) / msr(C)	erm(B) / msr(C)
PRJEB72879	WW162	ERS18344660	23-0075817-093-01	31.05.2023	53	500	13997	1202441	1065	97.9	80	9	1	1	1	12	1	1	02.05.2023	aac(6')-I		aac(6')-I	aac(6')-I	aac(6')-I	aac(6')-I	aac(6')-I	aac(6')-I		vanB / vanH-B / vanR-B / vanS-B / vanW-B / vanX-B / vanY-B		erm(B) / msr(C)	erm(B) / msr(C)	erm(B) / msr(C)
PRJEB72879	WW163	ERS18344661	23-0075817-091-01	10.05.2023	75	402	15628	1462853	3109	97.0	1299	9	1	1	97	12	1	1	02.05.2023	aac(6')-I / aph(3')-IIIa		aac(6')-I	aac(6')-I / aph(3')-IIIa	aac(6')-I	aac(6')-I	aac(6')-I / ant(6)-Ia	aac(6')-I		vanA / vanH-A / vanR-A / vanS-A / vanX-A / vanY-A / vanZ-A		erm(B) / msr(C)	erm(B) / msr(C)	erm(B) / msr(C)													sat4			tet(M)
PRJEB72879	WW164	ERS18344662	23-0075817-089-01	10.05.2023	107	402	19633	2465189	71	98.1	117	9	1	1	1	1	1	1	02.05.2023	aac(6')-I		aac(6')-I	aac(6')-I	aac(6')-I	aac(6')-I	aac(6')-I	aac(6')-I		vanB / vanH-B / vanR-B / vanS-B / vanX-B / vanY-B		erm(B) / mef(H) / msr(C)	erm(B) / msr(C)	erm(B) / msr(C)
PRJEB72879	WW165	ERS18344663	23-0075817-088-01	10.05.2023	169	436	16180	3924718	71	98.5	117	9	1	1	1	1	1	1	02.05.2023	aac(6')-I		aac(6')-I	aac(6')-I	aac(6')-I	aac(6')-I	aac(6')-I	aac(6')-I		vanB / vanH-B / vanR-B / vanS-B / vanX-B / vanY-B		erm(B) / mef(H) / msr(C)	erm(B) / msr(C)	erm(B) / msr(C)
PRJEB72879	WW166	ERS18344664	23-0075817-087-01	10.05.2023	117	324	19983	2367361	3109	97.8	1299	9	1	1	97	12	1	1	02.05.2023	aac(6')-I / aph(3')-IIIa		aac(6')-I	aac(6')-I / aph(3')-IIIa	aac(6')-I	aac(6')-I	aac(6')-I / ant(6)-Ia	aac(6')-I		vanA / vanH-A / vanR-A / vanS-A / vanX-A / vanY-A / vanZ-A		erm(B) / msr(C)	erm(B) / msr(C)	erm(B) / msr(C)													sat4			tet(M)
PRJEB72879	WW167	ERS18344665	23-0075817-086-01	10.05.2023	131	270	23659	2723146	3109	97.6	1299	9	1	1	97	12	1	1	02.05.2023	aac(6')-I		aac(6')-I	aac(6')-I	aac(6')-I	aac(6')-I	aac(6')-I	aac(6')-I		vanA / vanH-A / vanR-A / vanS-A / vanX-A / vanY-A / vanZ-A		erm(B) / msr(C)	erm(B) / msr(C)	erm(B) / msr(C)																tet(M)
PRJEB72879	WW168	ERS18344666	23-0075817-085-01	10.05.2023	132	278	22986	2704672	3109	97.9	1299	9	1	1	97	12	1	1	02.05.2023	aac(6')-I / aph(3')-IIIa		aac(6')-I	aac(6')-I / aph(3')-IIIa	aac(6')-I	aac(6')-I	aac(6')-I / ant(6)-Ia	aac(6')-I		vanA / vanH-A / vanR-A / vanS-A / vanX-A / vanY-A / vanZ-A		erm(B) / msr(C)	erm(B) / msr(C)	erm(B) / msr(C)													sat4			tet(M)
PRJEB72879	WW169	ERS18344667	23-0075817-083-01	10.05.2023	105	451	21424	2154015	3109	97.0	1299	9	1	1	97	12	1	1	02.05.2023	aac(6')-I		aac(6')-I	aac(6')-I	aac(6')-I	aac(6')-I	aac(6')-I	aac(6')-I		vanH-A / vanR-A / vanX-A / vanY-A / vanZ-A		erm(B) / msr(C)	erm(B) / msr(C)	erm(B) / msr(C)													sat4			tet(M)
PRJEB72879	WW17	ERS18344668	23-0075817-211-01	06.10.2023	147	293	24476	3085223	3109	98.2	1299	9	1	1	97	12	1	1	16.05.2023	aac(6')-I / aph(3')-IIIa		aac(6')-I	aac(6')-I / aph(3')-IIIa	aac(6')-I	aac(6')-I	aac(6')-I / ant(6)-Ia	aac(6')-I	pbp5_M485A	vanA / vanH-A / vanR-A / vanS-A / vanX-A / vanY-A / vanZ-A		erm(B) / msr(C)	erm(B) / msr(C)	erm(B) / msr(C)									gyrA_S83Y / parC_S80I				sat4			tet(M)
PRJEB72879	WW170	ERS18344669	23-0075817-082-01	10.05.2023	84	311	21233	1673382	3109	97.2	1299	9	1	1	97	12	1	1	02.05.2023	aac(6')-I		aac(6')-I	aac(6')-I	aac(6')-I	aac(6')-I	aac(6')-I	aac(6')-I		vanA / vanH-A / vanR-A / vanS-A / vanX-A / vanY-A / vanZ-A		erm(B) / msr(C)	erm(B) / msr(C)	erm(B) / msr(C)																tet(M)
PRJEB72879	WW171	ERS18344670	23-0075817-081-01	10.05.2023	122	325	24595	2558286	929	99.1	117	9	1	1	1	1	1	1	02.05.2023	aac(6')-I / aph(3')-IIIa		aac(6')-I	aac(6')-I / aph(3')-IIIa	aac(6')-I	aac(6')-I	aac(6')-I / ant(6)-Ia	aac(6')-I		vanA / vanH-A / vanR-A / vanS-A / vanX-A / vanZ-A		erm(B) / mef(H) / msr(C)	erm(B) / msr(C)	erm(B) / msr(C)													sat4
PRJEB72879	WW172	ERS18344671	23-0075817-080-01	10.05.2023	81	414	16207	1692072	3109	97.8	1299	9	1	1	97	12	1	1	02.05.2023	aac(6')-I / aph(3')-IIIa		aac(6')-I	aac(6')-I / aph(3')-IIIa	aac(6')-I	aac(6')-I	aac(6')-I / ant(6)-Ia	aac(6')-I		vanA / vanH-A / vanR-A / vanS-A / vanX-A / vanY-A / vanZ-A		erm(B) / msr(C)	erm(B) / msr(C)	erm(B) / msr(C)													sat4			tet(M)
PRJEB72879	WW173	ERS18344672	23-0075817-079-01	10.05.2023	105	279	23829	2276292	71	98.7	117	9	1	1	1	1	1	1	02.05.2023	aac(6')-I		aac(6')-I	aac(6')-I	aac(6')-I	aac(6')-I	aac(6')-I	aac(6')-I		vanB / vanH-B / vanR-B / vanS-B / vanX-B / vanY-B		erm(B) / mef(H) / msr(C)	erm(B) / msr(C)	erm(B) / msr(C)
PRJEB72879	WW174	ERS18344673	23-0075817-077-01	10.05.2023	127	283	24383	2753121	71	98.9	117	9	1	1	1	1	1	1	02.05.2023	aac(6')-I		aac(6')-I	aac(6')-I	aac(6')-I	aac(6')-I	aac(6')-I	aac(6')-I		vanB / vanH-B / vanR-B / vanS-B / vanX-B / vanY-B		erm(B) / mef(H) / msr(C)	erm(B) / msr(C)	erm(B) / msr(C)
PRJEB72879	WW175	ERS18344674	23-0075817-076-01	10.05.2023	133	297	31288	2918836	929	98.9	117	9	1	1	1	1	1	1	02.05.2023	aac(6')-I / aph(3')-IIIa		aac(6')-I	aac(6')-I / aph(3')-IIIa	aac(6')-I	aac(6')-I	aac(6')-I / ant(6)-Ia	aac(6')-I		vanA / vanH-A / vanR-A / vanS-A / vanX-A / vanZ-A		erm(B) / mef(H) / msr(C)	erm(B) / msr(C)	erm(B) / msr(C)													sat4
PRJEB72879	WW176	ERS18344675	23-0075817-075-01	10.05.2023	81	339	23009	1732324	71	98.7	117	9	1	1	1	1	1	1	02.05.2023	aac(6')-I		aac(6')-I	aac(6')-I	aac(6')-I	aac(6')-I	aac(6')-I	aac(6')-I		vanB / vanH-B / vanR-B / vanS-B / vanX-B / vanY-B		erm(B) / msr(C)	erm(B) / msr(C)	erm(B) / msr(C)
PRJEB72879	WW177	ERS18344676	23-0075817-074-01	10.05.2023	135	337	23661	3112199	7597	98.5	18	7	1	1	1	5	1	1	27.04.2023	aac(6')-I		aac(6')-I	aac(6')-I	aac(6')-I	aac(6')-I	aac(6')-I	aac(6')-I		vanB / vanH-B / vanR-B / vanS-B / vanX-B / vanY-B		erm(B) / mef(H) / msr(C)	erm(B) / msr(C)	erm(B) / msr(C)
PRJEB72879	WW178	ERS18344677	23-0075817-073-01	10.05.2023	101	292	25349	2218922	7597	98.6	18	7	1	1	1	5	1	1	27.04.2023	aac(6')-I		aac(6')-I	aac(6')-I	aac(6')-I	aac(6')-I	aac(6')-I	aac(6')-I		vanB / vanH-B / vanR-B / vanS-B / vanX-B / vanY-B		erm(B) / mef(H) / msr(C)	erm(B) / msr(C)	erm(B) / msr(C)
PRJEB72879	WW179	ERS18344678	23-0075817-072-01	10.05.2023	72	447	16761	1582447	6962	97.5	721	9	1	1	1	1	20	1	27.04.2023	aac(6')-I		aac(6')-I	aac(6')-I	aac(6')-I	aac(6')-I	aac(6')-I	aac(6')-I		vanB / vanH-B / vanR-B / vanS-B / vanX-B / vanY-B		erm(B) / mef(H) / msr(C)	erm(B) / msr(C)	erm(B) / msr(C)
PRJEB72879	WW18	ERS18344679	23-0075817-225-01	06.10.2023	107	236	28578	2158671	3109	96.6	1299	9	1	1	97	12	1	1	23.05.2023	aac(6')-I		aac(6')-I	aac(6')-I	aac(6')-I	aac(6')-I	aac(6')-I	aac(6')-I	pbp5_M485A	vanA / vanH-A / vanR-A / vanS-A / vanX-A / vanY-A / vanZ-A		erm(B) / msr(C)	erm(B) / msr(C)	erm(B) / msr(C)									gyrA_S83Y / parC_S80I							tet(M)
PRJEB72879	WW180	ERS18344680	23-0075817-071-01	10.05.2023	89	316	22818	1936120	7597	98.7	18	7	1	1	1	5	1	1	27.04.2023	aac(6')-I		aac(6')-I	aac(6')-I	aac(6')-I	aac(6')-I	aac(6')-I	aac(6')-I		vanB / vanH-B / vanR-B / vanS-B / vanX-B / vanY-B		erm(B) / mef(H) / msr(C)	erm(B) / msr(C)	erm(B) / msr(C)
PRJEB72879	WW181	ERS18344681	23-0075817-070-01	10.05.2023	116	264	29096	2537935	71	99.1	117	9	1	1	1	1	1	1	27.04.2023	aac(6')-I		aac(6')-I	aac(6')-I	aac(6')-I	aac(6')-I	aac(6')-I	aac(6')-I		vanB / vanH-B / vanR-B / vanS-B / vanX-B / vanY-B		erm(B) / mef(H) / msr(C)	erm(B) / msr(C)	erm(B) / msr(C)
PRJEB72879	WW182	ERS18344682	23-0075817-069-01	10.05.2023	52	511	14734	1153318	1065	97.5	80	9	1	1	1	12	1	1	27.04.2023	aac(6')-I		aac(6')-I	aac(6')-I	aac(6')-I	aac(6')-I	aac(6')-I	aac(6')-I		vanB / vanH-B / vanR-B / vanS-B / vanW-B / vanX-B / vanY-B		erm(B) / mef(H) / msr(C)	erm(B) / msr(C)	erm(B) / msr(C)
PRJEB72879	WW183	ERS18344683	23-0075817-068-01	10.05.2023	71	303	24258	1558035	1065	98.5	80	9	1	1	1	12	1	1	27.04.2023	aac(6')-I		aac(6')-I	aac(6')-I	aac(6')-I	aac(6')-I	aac(6')-I	aac(6')-I		vanB / vanH-B / vanR-B / vanS-B / vanW-B / vanX-B / vanY-B	cfr(B)	cfr(B) / erm(B) / mef(H) / msr(C)	cfr(B) / erm(B) / msr(C)	cfr(B) / erm(B) / msr(C)												cfr(B)				tet(M)
PRJEB72879	WW184	ERS18344684	23-0075817-067-01	10.05.2023	147	389	20219	3353438	7597	98.4	18	7	1	1	1	5	1	1	25.04.2023	aac(6')-I		aac(6')-I	aac(6')-I	aac(6')-I	aac(6')-I	aac(6')-I	aac(6')-I		vanB / vanH-B / vanR-B / vanS-B / vanX-B / vanY-B		erm(B) / mef(H) / msr(C)	erm(B) / msr(C)	erm(B) / msr(C)
PRJEB72879	WW185	ERS18344685	23-0075817-066-01	10.05.2023	40	820	41555	2342546	7597	98.5	18	7	1	1	1	5	1	1	27.04.2023	aac(6')-I		aac(6')-I	aac(6')-I	aac(6')-I	aac(6')-I	aac(6')-I	aac(6')-I		vanB / vanH-B / vanR-B / vanS-B / vanX-B / vanY-B		erm(B) / mef(H) / msr(C)	erm(B) / msr(C)	erm(B) / msr(C)
PRJEB72879	WW186	ERS18344686	23-0075817-065-01	10.05.2023	99	294	26295	2174580	1065	98.7	80	9	1	1	1	12	1	1	27.04.2023	aac(6')-I		aac(6')-I	aac(6')-I	aac(6')-I	aac(6')-I	aac(6')-I	aac(6')-I		vanB / vanH-B / vanR-B / vanS-B / vanW-B / vanX-B / vanY-B		erm(B) / mef(H) / msr(C)	erm(B) / msr(C)	erm(B) / msr(C)
PRJEB72879	WW187	ERS18344687	23-0075817-064-01	10.05.2023	154	359	25358	3349987	929	98.9	117	9	1	1	1	1	1	1	27.04.2023	aac(6')-I / aph(3')-IIIa		aac(6')-I	aac(6')-I / aph(3')-IIIa	aac(6')-I	aac(6')-I	aac(6')-I / ant(6)-Ia	aac(6')-I		vanA / vanH-A / vanR-A / vanS-A / vanX-A / vanZ-A		erm(B) / mef(H) / msr(C)	erm(B) / msr(C)	erm(B) / msr(C)													sat4
PRJEB72879	WW188	ERS18344688	23-0075817-063-01	10.05.2023	85	350	22847	1802855	3109	98.0	1299	9	1	1	97	12	1	1	27.04.2023	aac(6')-I / aph(3')-IIIa		aac(6')-I	aac(6')-I / aph(3')-IIIa	aac(6')-I	aac(6')-I	aac(6')-I / ant(6)-Ia	aac(6')-I		vanA / vanH-A / vanR-A / vanS-A / vanX-A / vanY-A / vanZ-A		msr(C)	msr(C)	msr(C)													sat4			tet(M)
PRJEB72879	WW189	ERS18344689	23-0075817-062-01	10.05.2023	137	236	33312	3490042	1065	99.0	80	9	1	1	1	12	1	1	27.04.2023	aac(6')-I		aac(6')-I	aac(6')-I	aac(6')-I	aac(6')-I	aac(6')-I	aac(6')-I		vanB / vanH-B / vanR-B / vanS-B / vanW-B / vanX-B / vanY-B		erm(B) / mef(H) / msr(C)	erm(B) / msr(C)	erm(B) / msr(C)
PRJEB72879	WW19	ERS18344690	23-0075817-227-01	11.10.2023	117	240	34450	2705037	6962	98.9	721	9	1	1	1	1	20	1	23.05.2023	aac(6')-I		aac(6')-I	aac(6')-I	aac(6')-I	aac(6')-I	aac(6')-I	aac(6')-I	pbp5_M485A	vanB / vanH-B / vanR-B / vanS-B / vanX-B / vanY-B		erm(B) / mef(H) / msr(C)	erm(B) / msr(C)	erm(B) / msr(C)									gyrA_S83Y / parC_S80I
PRJEB72879	WW190	ERS18344691	23-0075817-061-01	10.05.2023	148	243	33817	3586443	7597	98.6	18	7	1	1	1	5	1	1	27.04.2023	aac(6')-I		aac(6')-I	aac(6')-I	aac(6')-I	aac(6')-I	aac(6')-I	aac(6')-I		vanB / vanH-B / vanR-B / vanS-B / vanX-B / vanY-B		erm(B) / mef(H) / msr(C)	erm(B) / msr(C)	erm(B) / msr(C)
PRJEB72879	WW191	ERS18344692	23-0075817-060-01	04.05.2023	105	329	24497	2447977	5130	98.5	117	9	1	1	1	1	1	1	25.04.2023	aac(6')-I		aac(6')-I	aac(6')-I	aac(6')-I	aac(6')-I	aac(6')-I	aac(6')-I		vanB / vanH-B / vanR-B / vanS-B / vanX-B / vanY-B		erm(B) / mef(H) / msr(C)	erm(B) / msr(C)	erm(B) / msr(C)
PRJEB72879	WW192	ERS18344693	23-0075817-059-01	04.05.2023	86	370	20715	1800746	5130	98.2	117	9	1	1	1	1	1	1	25.04.2023	aac(6')-I		aac(6')-I	aac(6')-I	aac(6')-I	aac(6')-I	aac(6')-I	aac(6')-I		vanB / vanH-B / vanR-B / vanS-B / vanX-B / vanY-B		erm(B) / mef(H) / msr(C)	erm(B) / msr(C)	erm(B) / msr(C)
PRJEB72879	WW193	ERS18344694	23-0075817-058-01	04.05.2023	103	462	16135	2298453	5130	97.6	117	9	1	1	1	1	1	1	25.04.2023	aac(6')-I		aac(6')-I	aac(6')-I	aac(6')-I	aac(6')-I	aac(6')-I	aac(6')-I		vanB / vanH-B / vanR-B / vanS-B / vanX-B / vanY-B		erm(B) / mef(H) / msr(C)	erm(B) / msr(C)	erm(B) / msr(C)
PRJEB72879	WW194	ERS18344695	23-0075817-057-01	11.10.2023	38	465	15730	839895	6962	98.0	721	9	1	1	1	1	20	1	25.04.2023	aac(6')-I		aac(6')-I	aac(6')-I	aac(6')-I	aac(6')-I	aac(6')-I	aac(6')-I	pbp5_M485A	vanB / vanH-B / vanR-B / vanS-B / vanX-B / vanY-B		erm(B) / mef(H) / msr(C)	erm(B) / msr(C)	erm(B) / msr(C)									gyrA_S83Y / parC_S80I
PRJEB72879	WW195	ERS18344696	23-0075817-056-01	04.05.2023	99	443	14693	2215256	6681	97.7	117	9	1	1	1	1	1	1	25.04.2023	aac(6')-I		aac(6')-I	aac(6')-I	aac(6')-I	aac(6')-I	aac(6')-I	aac(6')-I		vanA / vanH-A / vanR-A / vanS-A / vanX-A / vanY-A		msr(C)	msr(C)	msr(C)
PRJEB72879	WW196	ERS18344697	23-0075817-055-01	04.05.2023	97	371	21086	2234178	6962	98.6	721	9	1	1	1	1	20	1	25.04.2023	aac(6')-I		aac(6')-I	aac(6')-I	aac(6')-I	aac(6')-I	aac(6')-I	aac(6')-I		vanB / vanH-B / vanR-B / vanS-B / vanX-B / vanY-B		erm(B) / mef(H) / msr(C)	erm(B) / msr(C)	erm(B) / msr(C)
PRJEB72879	WW197	ERS18344698	23-0075817-054-01	04.05.2023	77	413	18605	1719610	6962	98.5	721	9	1	1	1	1	20	1	25.04.2023	aac(6')-I		aac(6')-I	aac(6')-I	aac(6')-I	aac(6')-I	aac(6')-I	aac(6')-I		vanB / vanH-B / vanR-B / vanS-B / vanX-B / vanY-B		erm(B) / mef(H) / msr(C)	erm(B) / msr(C)	erm(B) / msr(C)
PRJEB72879	WW198	ERS18344699	23-0075817-053-01	04.05.2023	85	375	20620	1887593	71	98.8	117	9	1	1	1	1	1	1	25.04.2023	aac(6')-I		aac(6')-I	aac(6')-I	aac(6')-I	aac(6')-I	aac(6')-I	aac(6')-I		vanB / vanH-B / vanR-B / vanS-B / vanX-B / vanY-B		erm(B) / mef(H) / msr(C)	erm(B) / msr(C)	erm(B) / msr(C)
PRJEB72879	WW199	ERS18344700	23-0075817-051-01	04.05.2023	75	388	18747	1725192	6962	98.6	721	9	1	1	1	1	20	1	25.04.2023	aac(6')-I		aac(6')-I	aac(6')-I	aac(6')-I	aac(6')-I	aac(6')-I	aac(6')-I		vanB / vanH-B / vanR-B / vanS-B / vanX-B / vanY-B		erm(B) / mef(H) / msr(C)	erm(B) / msr(C)	erm(B) / msr(C)
PRJEB72879	WW20	ERS18344701	23-0075817-230-01	11.10.2023	102	228	34423	2215480	71	98.8	117	9	1	1	1	1	1	1	23.05.2023	aac(6')-I		aac(6')-I	aac(6')-I	aac(6')-I	aac(6')-I	aac(6')-I	aac(6')-I	pbp5_M485A	vanB / vanH-B / vanR-B / vanS-B / vanX-B / vanY-B		erm(B) / mef(H) / msr(C)	erm(B) / msr(C)	erm(B) / msr(C)									gyrA_S83I / parC_S80I
PRJEB72879	WW200	ERS18344702	23-0075817-050-01	04.05.2023	98	347	22330	2295101	6962	98.8	721	9	1	1	1	1	20	1	25.04.2023	aac(6')-I		aac(6')-I	aac(6')-I	aac(6')-I	aac(6')-I	aac(6')-I	aac(6')-I		vanB / vanH-B / vanR-B / vanS-B / vanX-B / vanY-B		erm(B) / mef(H) / msr(C)	erm(B) / msr(C)	erm(B) / msr(C)
PRJEB72879	WW201	ERS18344703	23-0075817-049-01	04.05.2023	82	398	19004	1809378	6962	98.7	721	9	1	1	1	1	20	1	25.04.2023	aac(6')-I		aac(6')-I	aac(6')-I	aac(6')-I	aac(6')-I	aac(6')-I	aac(6')-I		vanB / vanH-B / vanR-B / vanS-B / vanX-B / vanY-B		erm(B) / mef(H) / msr(C)	erm(B) / msr(C)	erm(B) / msr(C)
PRJEB72879	WW202	ERS18344704	23-0075817-048-01	04.05.2023	101	409	17477	2299462	6962	98.6	721	9	1	1	1	1	20	1	25.04.2023	aac(6')-I		aac(6')-I	aac(6')-I	aac(6')-I	aac(6')-I	aac(6')-I	aac(6')-I		vanB / vanH-B / vanR-B / vanS-B / vanX-B / vanY-B		erm(B) / mef(H) / msr(C)	erm(B) / msr(C)	erm(B) / msr(C)
PRJEB72879	WW203	ERS18344705	23-0075817-047-01	04.05.2023	94	398	19506	2184758	6962	98.7	721	9	1	1	1	1	20	1	25.04.2023	aac(6')-I		aac(6')-I	aac(6')-I	aac(6')-I	aac(6')-I	aac(6')-I	aac(6')-I		vanB / vanH-B / vanR-B / vanS-B / vanX-B / vanY-B		erm(B) / mef(H) / msr(C)	erm(B) / msr(C)	erm(B) / msr(C)
PRJEB72879	WW204	ERS18344706	23-0075817-046-01	04.05.2023	111	429	18471	2507272	6962	98.6	721	9	1	1	1	1	20	1	25.04.2023	aac(6')-I		aac(6')-I	aac(6')-I	aac(6')-I	aac(6')-I	aac(6')-I	aac(6')-I		vanB / vanH-B / vanR-B / vanS-B / vanX-B / vanY-B		erm(B) / mef(H) / msr(C)	erm(B) / msr(C)	erm(B) / msr(C)
PRJEB72879	WW205	ERS18344707	23-0075817-045-01	04.05.2023	103	296	29097	2395408	6962	98.9	721	9	1	1	1	1	20	1	25.04.2023	aac(6')-I		aac(6')-I	aac(6')-I	aac(6')-I	aac(6')-I	aac(6')-I	aac(6')-I		vanB / vanH-B / vanR-B / vanS-B / vanX-B / vanY-B		erm(B) / mef(H) / msr(C)	erm(B) / msr(C)	erm(B) / msr(C)
PRJEB72879	WW206	ERS18344708	23-0075817-044-01	04.05.2023	79	302	22847	1613026	3109	97.6	1299	9	1	1	97	12	1	1	25.04.2023	aac(6')-I		aac(6')-I	aac(6')-I	aac(6')-I	aac(6')-I	aac(6')-I	aac(6')-I		vanA / vanH-A / vanR-A / vanS-A / vanX-A / vanY-A / vanZ-A		erm(B) / msr(C)	erm(B) / msr(C)	erm(B) / msr(C)																tet(M)
PRJEB72879	WW207	ERS18344709	23-0075817-043-01	04.05.2023	146	312	29842	3397860	929	98.9	117	9	1	1	1	1	1	1	25.04.2023	aac(6')-I / aph(3')-IIIa		aac(6')-I	aac(6')-I / aph(3')-IIIa	aac(6')-I	aac(6')-I	aac(6')-I / ant(6)-Ia	aac(6')-I		vanA / vanH-A / vanR-A / vanS-A / vanX-A / vanZ-A		erm(B) / mef(H) / msr(C)	erm(B) / msr(C)	erm(B) / msr(C)													sat4
PRJEB72879	WW208	ERS18344710	23-0075817-042-01	04.05.2023	124	484	16271	2697061	71	98.4	117	9	1	1	1	1	1	1	25.04.2023	aac(6')-I		aac(6')-I	aac(6')-I	aac(6')-I	aac(6')-I	aac(6')-I	aac(6')-I		vanB / vanH-B / vanR-B / vanS-B / vanX-B / vanY-B		erm(B) / msr(C)	erm(B) / msr(C)	erm(B) / msr(C)
PRJEB72879	WW209	ERS18344711	23-0075817-041-01	04.05.2023	106	377	17832	2178612	3109	98.0	1299	9	1	1	97	12	1	1	25.04.2023	aac(6')-I / aph(3')-IIIa		aac(6')-I	aac(6')-I / aph(3')-IIIa	aac(6')-I	aac(6')-I	aac(6')-I / ant(6)-Ia	aac(6')-I		vanA / vanH-A / vanR-A / vanS-A / vanX-A / vanY-A / vanZ-A		erm(B) / msr(C)	erm(B) / msr(C)	erm(B) / msr(C)													sat4
PRJEB72879	WW21	ERS18344712	23-0075817-248-01	11.10.2023	121	236	31896	2656667	6962	99.0	721	9	1	1	1	1	20	1	23.05.2023	aac(6')-I		aac(6')-I	aac(6')-I	aac(6')-I	aac(6')-I	aac(6')-I	aac(6')-I	pbp5_M485A	vanB / vanH-B / vanR-B / vanS-B / vanX-B / vanY-B		erm(B) / mef(H) / msr(C)	erm(B) / msr(C)	erm(B) / msr(C)									gyrA_S83Y / parC_S80I
PRJEB72879	WW210	ERS18344713	23-0075817-040-01	04.05.2023	126	363	19044	2650811	3109	97.8	1299	9	1	1	97	12	1	1	25.04.2023	aac(6')-I / aph(3')-IIIa		aac(6')-I	aac(6')-I / aph(3')-IIIa	aac(6')-I	aac(6')-I	aac(6')-I / ant(6)-Ia	aac(6')-I		vanA / vanH-A / vanR-A / vanS-A / vanX-A / vanY-A / vanZ-A		erm(B) / msr(C)	erm(B) / msr(C)	erm(B) / msr(C)													sat4			tet(M)
PRJEB72879	WW211	ERS18344714	23-0075817-039-01	04.05.2023	123	306	23828	2899943	6962	99.0	721	9	1	1	1	1	20	1	25.04.2023	aac(6')-I		aac(6')-I	aac(6')-I	aac(6')-I	aac(6')-I	aac(6')-I	aac(6')-I		vanB / vanH-B / vanR-B / vanS-B / vanX-B / vanY-B		erm(B) / mef(H) / msr(C)	erm(B) / msr(C)	erm(B) / msr(C)
PRJEB72879	WW212	ERS18344715	23-0075817-037-01	05.05.2023	96	4538	2425	2010096	929	98.7	117	9	1	1	1	1	1	1	25.04.2023	aac(6')-I		aac(6')-I	aac(6')-I	aac(6')-I	aac(6')-I	aac(6')-I	aac(6')-I		vanA / vanH-A / vanR-A / vanS-A / vanX-A / vanZ-A		erm(B) / msr(C)	erm(B) / msr(C)	erm(B) / msr(C)
PRJEB72879	WW213	ERS18344716	23-0075817-036-01	04.05.2023	147	279	24272	3236536	3109	98.2	1299	9	1	1	97	12	1	1	25.04.2023	aac(6')-I		aac(6')-I	aac(6')-I	aac(6')-I	aac(6')-I	aac(6')-I	aac(6')-I		vanA / vanH-A / vanR-A / vanS-A / vanX-A / vanY-A / vanZ-A		erm(B) / msr(C)	erm(B) / msr(C)	erm(B) / msr(C)																tet(M)
PRJEB72879	WW214	ERS18344717	23-0075817-034-01	04.05.2023	72	523	13302	1636772	6962	97.3	721	9	1	1	1	1	20	1	25.04.2023	aac(6')-I		aac(6')-I	aac(6')-I	aac(6')-I	aac(6')-I	aac(6')-I	aac(6')-I		vanB / vanH-B / vanR-B / vanS-B / vanX-B / vanY-B		erm(B) / mef(H) / msr(C)	erm(B) / msr(C)	erm(B) / msr(C)
PRJEB72879	WW215	ERS18344718	23-0075817-033-01	04.05.2023	69	427	18490	1527323	71	98.0	117	9	1	1	1	1	1	1	25.04.2023	aac(6')-I		aac(6')-I	aac(6')-I	aac(6')-I	aac(6')-I	aac(6')-I	aac(6')-I		vanB / vanH-B / vanR-B / vanS-B / vanX-B / vanY-B		erm(B) / msr(C)	erm(B) / msr(C)	erm(B) / msr(C)
PRJEB72879	WW216	ERS18344719	23-0075817-032-01	04.05.2023	53	698	10196	1165268	6962	95.6	721	9	1	1	1	1	20	1	25.04.2023	aac(6')-I		aac(6')-I	aac(6')-I	aac(6')-I	aac(6')-I	aac(6')-I	aac(6')-I		vanB / vanH-B / vanR-B / vanS-B / vanX-B / vanY-B		msr(C)	msr(C)	msr(C)
PRJEB72879	WW217	ERS18344720	23-0075817-031-01	04.05.2023	103	351	20123	2626145	3109	98.0	1299	9	1	1	97	12	1	1	25.04.2023	aac(6')-I / aph(3')-IIIa		aac(6')-I	aac(6')-I / aph(3')-IIIa	aac(6')-I	aac(6')-I	aac(6')-I / ant(6)-Ia	aac(6')-I		vanA / vanH-A / vanR-A / vanS-A / vanX-A / vanY-A / vanZ-A		erm(B) / msr(C)	erm(B) / msr(C)	erm(B) / msr(C)													sat4			tet(M)
PRJEB72879	WW218	ERS18344721	23-0075817-030-01	04.05.2023	142	293	26197	3721063	6962	98.9	721	9	1	1	1	1	20	1	25.04.2023	aac(6')-I		aac(6')-I	aac(6')-I	aac(6')-I	aac(6')-I	aac(6')-I	aac(6')-I		vanB / vanH-B / vanR-B / vanS-B / vanX-B / vanY-B		erm(B) / mef(H) / msr(C)	erm(B) / msr(C)	erm(B) / msr(C)
PRJEB72879	WW219	ERS18344722	23-0075817-029-01	04.05.2023	91	349	19574	1842610	3109	97.3	1299	9	1	1	97	12	1	1	25.04.2023	aac(6')-I		aac(6')-I	aac(6')-I	aac(6')-I	aac(6')-I	aac(6')-I	aac(6')-I		vanA / vanH-A / vanR-A / vanS-A / vanX-A / vanY-A / vanZ-A		erm(B) / msr(C)	erm(B) / msr(C)	erm(B) / msr(C)																tet(M)
PRJEB72879	WW22	ERS18344723	23-0075817-247-01	11.10.2023	58	331	23009	1225025	929	98.9	117	9	1	1	1	1	1	1	23.05.2023	aac(6')-I / aph(3')-IIIa		aac(6')-I	aac(6')-I / aph(3')-IIIa	aac(6')-I	aac(6')-I	aac(6')-I / ant(6)-Ia	aac(6')-I	pbp5_M485A	vanA / vanH-A / vanR-A / vanS-A / vanX-A / vanZ-A		erm(B) / mef(H) / msr(C)	erm(B) / msr(C)	erm(B) / msr(C)									gyrA_S83I / parC_S80I				sat4
PRJEB72879	WW220	ERS18344724	23-0075817-027-01	25.04.2023	99	311	22705	1935708	3109	97.7	1299	9	1	1	97	12	1	1	18.04.2023	aac(6')-I		aac(6')-I	aac(6')-I	aac(6')-I	aac(6')-I	aac(6')-I	aac(6')-I		vanA / vanH-A / vanR-A / vanS-A / vanX-A / vanY-A / vanZ-A		erm(B) / msr(C)	erm(B) / msr(C)	erm(B) / msr(C)																tet(M)
PRJEB72879	WW221	ERS18344725	23-0075817-026-01	25.04.2023	116	318	24731	2454969	1065	98.9	80	9	1	1	1	12	1	1	18.04.2023	aac(6')-I		aac(6')-I	aac(6')-I	aac(6')-I	aac(6')-I	aac(6')-I	aac(6')-I		vanB / vanH-B / vanR-B / vanS-B / vanW-B / vanX-B / vanY-B		erm(B) / mef(H) / msr(C)	erm(B) / msr(C)	erm(B) / msr(C)
PRJEB72879	WW222	ERS18344726	23-0075817-025-01	25.04.2023	153	296	24269	3133572	3109	98.2	1299	9	1	1	97	12	1	1	18.04.2023	aac(6')-I / aph(3')-IIIa		aac(6')-I	aac(6')-I / aph(3')-IIIa	aac(6')-I	aac(6')-I	aac(6')-I / ant(6)-Ia	aac(6')-I		vanA / vanH-A / vanR-A / vanS-A / vanX-A / vanY-A / vanZ-A		erm(B) / msr(C)	erm(B) / msr(C)	erm(B) / msr(C)													sat4			tet(M)
PRJEB72879	WW223	ERS18344727	23-0075817-024-01	25.04.2023	51	639	10179	1056979	1903	94.2	1299	9	1	1	97	12	1	1	18.04.2023	aac(6')-I / aph(3')-IIIa		aac(6')-I	aac(6')-I / aph(3')-IIIa	aac(6')-I	aac(6')-I	aac(6')-I / ant(6)-Ia	aac(6')-I		vanA / vanH-A / vanR-A / vanS-A / vanX-A / vanY-A / vanZ-A		msr(C)	msr(C)	msr(C)
PRJEB72879	WW224	ERS18344728	23-0075817-022-01	25.04.2023	88	311	21615	1735941	3109	98.1	1299	9	1	1	97	12	1	1	18.04.2023	aac(6')-I / aph(3')-IIIa		aac(6')-I	aac(6')-I / aph(3')-IIIa	aac(6')-I	aac(6')-I	aac(6')-I / ant(6)-Ia	aac(6')-I		vanA / vanH-A / vanR-A / vanS-A / vanX-A / vanY-A / vanZ-A		erm(B) / msr(C)	erm(B) / msr(C)	erm(B) / msr(C)													sat4			tet(M)
PRJEB72879	WW225	ERS18344729	23-0075817-021-01	25.04.2023	141	292	26768	2975554	1065	98.9	80	9	1	1	1	12	1	1	18.04.2023	aac(6')-I		aac(6')-I	aac(6')-I	aac(6')-I	aac(6')-I	aac(6')-I	aac(6')-I		vanB / vanH-B / vanR-B / vanS-B / vanW-B / vanX-B / vanY-B		erm(B) / mef(H) / msr(C)	erm(B) / msr(C)	erm(B) / msr(C)
PRJEB72879	WW226	ERS18344730	23-0075817-019-01	25.04.2023	148	416	19635	3072853	929	98.7	117	9	1	1	1	1	1	1	18.04.2023	aac(6')-I / aph(3')-IIIa		aac(6')-I	aac(6')-I / aph(3')-IIIa	aac(6')-I	aac(6')-I	aac(6')-I / ant(6)-Ia	aac(6')-I		vanA / vanH-A / vanR-A / vanS-A / vanX-A / vanZ-A		erm(B) / msr(C)	erm(B) / msr(C)	erm(B) / msr(C)													sat4
PRJEB72879	WW227	ERS18344731	23-0075817-018-01	26.04.2023	116	1197	7399	1866165	3109	95.7	1299	9	1	1	97	12	1	1	18.04.2023	aac(6')-I		aac(6')-I	aac(6')-I	aac(6')-I	aac(6')-I	aac(6')-I	aac(6')-I		vanB / vanH-B / vanR-B / vanS-B / vanX-B / vanY-B		msr(C)	msr(C)	msr(C)
PRJEB72879	WW228	ERS18344732	23-0075817-017-01	25.04.2023	131	313	25328	2795428	7133	98.9	nd	9	nd	1	1	1	1	1	18.04.2023	aac(6')-I		aac(6')-I	aac(6')-I	aac(6')-I	aac(6')-I	aac(6')-I	aac(6')-I		vanB / vanH-B / vanR-B / vanS-B / vanX-B		erm(B) / mef(H) / msr(C)	erm(B) / msr(C)	erm(B) / msr(C)
PRJEB72879	WW229	ERS18344733	23-0075817-016-01	25.04.2023	143	279	29096	3116459	1065	98.9	80	9	1	1	1	12	1	1	18.04.2023	aac(6')-I		aac(6')-I	aac(6')-I	aac(6')-I	aac(6')-I	aac(6')-I	aac(6')-I		vanB / vanH-B / vanR-B / vanS-B / vanW-B / vanX-B / vanY-B		erm(B) / mef(H) / msr(C)	erm(B) / msr(C)	erm(B) / msr(C)
PRJEB72879	WW23	ERS18344734	23-0075817-246-01	11.10.2023	91	243	35759	1947199	7930	98.6	80	9	1	1	1	12	1	1	23.05.2023	aac(6')-I / aph(3')-IIIa		aac(6')-I	aac(6')-I / aph(3')-IIIa	aac(6')-I	aac(6')-I	aac(6')-I / ant(6)-Ia	aac(6')-I	pbp5_M485A	vanA / vanH-A / vanR-A / vanX-A / vanZ-A		erm(B) / msr(C)	erm(B) / msr(C)	erm(B) / msr(C)									gyrA_S83Y / parC_S80I				sat4			tet(M)
PRJEB72879	WW230	ERS18344735	23-0075817-015-01	25.04.2023	158	386	20169	3456324	7597	98.4	18	7	1	1	1	5	1	1	18.04.2023	aac(6')-I		aac(6')-I	aac(6')-I	aac(6')-I	aac(6')-I	aac(6')-I	aac(6')-I		vanB / vanH-B / vanR-B / vanS-B / vanX-B / vanY-B		erm(B) / mef(H) / msr(C)	erm(B) / msr(C)	erm(B) / msr(C)
PRJEB72879	WW231	ERS18344736	23-0075817-014-01	25.04.2023	180	346	21501	3568202	1903	97.3	1299	9	1	1	97	12	1	1	18.04.2023	aac(6')-I / aph(3')-IIIa		aac(6')-I	aac(6')-I / aph(3')-IIIa	aac(6')-I	aac(6')-I	aac(6')-I / ant(6)-Ia	aac(6')-I		vanA / vanH-A / vanR-A / vanS-A / vanX-A / vanY-A / vanZ-A		msr(C)	msr(C)	msr(C)																tet(M)
PRJEB72879	WW232	ERS18344737	23-0075817-013-01	25.04.2023	96	306	25468	2021344	7133	98.7	nd	9	nd	1	1	1	1	1	18.04.2023	aac(6')-I		aac(6')-I	aac(6')-I	aac(6')-I	aac(6')-I	aac(6')-I	aac(6')-I		vanB / vanH-B / vanR-B / vanS-B / vanX-B		erm(B) / mef(H) / msr(C)	erm(B) / msr(C)	erm(B) / msr(C)
PRJEB72879	WW233	ERS18344738	23-0075817-012-01	25.04.2023	136	319	24410	3010534	1065	98.9	80	9	1	1	1	12	1	1	18.04.2023	aac(6')-I		aac(6')-I	aac(6')-I	aac(6')-I	aac(6')-I	aac(6')-I	aac(6')-I		vanB / vanH-B / vanR-B / vanS-B / vanW-B / vanX-B / vanY-B		erm(B) / mef(H) / msr(C)	erm(B) / msr(C)	erm(B) / msr(C)
PRJEB72879	WW234	ERS18344739	23-0075817-011-01	25.04.2023	98	311	22107	1957860	3109	98.1	1299	9	1	1	97	12	1	1	18.04.2023	aac(6')-I / aph(3')-IIIa		aac(6')-I	aac(6')-I / aph(3')-IIIa	aac(6')-I	aac(6')-I	aac(6')-I / ant(6)-Ia	aac(6')-I		vanA / vanH-A / vanR-A / vanS-A / vanX-A / vanY-A / vanZ-A		erm(B) / msr(C)	erm(B) / msr(C)	erm(B) / msr(C)													sat4			tet(M)
PRJEB72879	WW235	ERS18344740	23-0075817-010-01	25.04.2023	111	313	21637	2209718	3109	97.6	1299	9	1	1	97	12	1	1	18.04.2023	aac(6')-I		aac(6')-I	aac(6')-I	aac(6')-I	aac(6')-I	aac(6')-I	aac(6')-I		vanA / vanH-A / vanR-A / vanS-A / vanX-A / vanY-A / vanZ-A		erm(B) / msr(C)	erm(B) / msr(C)	erm(B) / msr(C)																tet(M)
PRJEB72879	WW236	ERS18344741	23-0075817-009-01	25.04.2023	84	357	21027	1791739	71	98.5	117	9	1	1	1	1	1	1	18.04.2023	aac(6')-I		aac(6')-I	aac(6')-I	aac(6')-I	aac(6')-I	aac(6')-I	aac(6')-I		vanB / vanH-B / vanR-B / vanS-B / vanX-B / vanY-B		erm(B) / mef(H) / msr(C)	erm(B) / msr(C)	erm(B) / msr(C)
PRJEB72879	WW237	ERS18344742	23-0075817-008-01	25.04.2023	151	443	17055	3253796	7597	98.1	18	7	1	1	1	5	1	1	18.04.2023	aac(6')-I		aac(6')-I	aac(6')-I	aac(6')-I	aac(6')-I	aac(6')-I	aac(6')-I		vanB / vanH-B / vanR-B / vanS-B / vanX-B / vanY-B		erm(B) / mef(H) / msr(C)	erm(B) / msr(C)	erm(B) / msr(C)
PRJEB72879	WW238	ERS18344743	23-0075817-007-01	25.04.2023	111	419	17822	2315244	3109	98.1	1299	9	1	1	97	12	1	1	18.04.2023	aac(6')-I / aph(3')-IIIa		aac(6')-I	aac(6')-I / aph(3')-IIIa	aac(6')-I	aac(6')-I	aac(6')-I / ant(6)-Ia	aac(6')-I		vanA / vanH-A / vanR-A / vanS-A / vanX-A / vanY-A / vanZ-A		msr(C)	msr(C)	msr(C)													sat4			tet(M)
PRJEB72879	WW239	ERS18344744	23-0075817-006-01	25.04.2023	85	280	26582	1844455	1065	98.9	80	9	1	1	1	12	1	1	18.04.2023	aac(6')-I		aac(6')-I	aac(6')-I	aac(6')-I	aac(6')-I	aac(6')-I	aac(6')-I		vanB / vanH-B / vanR-B / vanS-B / vanW-B / vanX-B / vanY-B		erm(B) / mef(H) / msr(C)	erm(B) / msr(C)	erm(B) / msr(C)
PRJEB72879	WW24	ERS18344745	23-0075817-245-01	11.10.2023	107	228	44891	2329665	929	99.1	117	9	1	1	1	1	1	1	23.05.2023	aac(6')-I / aac(6')-Ie/aph(2'')-Ia / aph(3')-IIIa	aac(6')-Ie/aph(2'')-Ia	aac(6')-I	aac(6')-I / aac(6')-Ie/aph(2'')-Ia / aph(3')-IIIa	aac(6')-I	aac(6')-I	aac(6')-I / ant(6)-Ia	aac(6')-I / aac(6')-Ie/aph(2'')-Ia	pbp5_M485A	vanA / vanH-A / vanR-A / vanS-A / vanX-A / vanZ-A		erm(B) / mef(H) / msr(C)	erm(B) / msr(C)	erm(B) / msr(C)									gyrA_S83I / parC_S80I				sat4
PRJEB72879	WW240	ERS18344746	23-0075817-005-01	25.04.2023	121	389	22773	2609261	1065	98.9	80	9	1	1	1	12	1	1	18.04.2023	aac(6')-I		aac(6')-I	aac(6')-I	aac(6')-I	aac(6')-I	aac(6')-I	aac(6')-I		vanB / vanH-B / vanR-B / vanS-B / vanW-B / vanX-B / vanY-B		mef(H) / msr(C)	msr(C)	msr(C)
PRJEB72879	WW241	ERS18344747	23-0075817-004-01	25.04.2023	157	296	29108	3423709	7597	98.7	18	7	1	1	1	5	1	1	18.04.2023	aac(6')-I		aac(6')-I	aac(6')-I	aac(6')-I	aac(6')-I	aac(6')-I	aac(6')-I		vanB / vanH-B / vanR-B / vanS-B / vanX-B / vanY-B		erm(B) / mef(H) / msr(C)	erm(B) / msr(C)	erm(B) / msr(C)
PRJEB72879	WW242	ERS18344748	23-0075817-003-01	25.04.2023	120	299	24269	2415167	3109	98.1	1299	9	1	1	97	12	1	1	18.04.2023	aac(6')-I / aph(3')-IIIa		aac(6')-I	aac(6')-I / aph(3')-IIIa	aac(6')-I	aac(6')-I	aac(6')-I / ant(6)-Ia	aac(6')-I		vanA / vanH-A / vanR-A / vanS-A / vanX-A / vanY-A / vanZ-A		erm(B) / msr(C)	erm(B) / msr(C)	erm(B) / msr(C)													sat4			tet(M)
PRJEB72879	WW243	ERS18344749	23-0075817-002-01	25.04.2023	119	297	22986	2361709	3109	98.2	1299	9	1	1	97	12	1	1	18.04.2023	aac(6')-I / aph(3')-IIIa		aac(6')-I	aac(6')-I / aph(3')-IIIa	aac(6')-I	aac(6')-I	aac(6')-I / ant(6)-Ia	aac(6')-I		vanA / vanH-A / vanR-A / vanS-A / vanX-A / vanY-A / vanZ-A		erm(B) / msr(C)	erm(B) / msr(C)	erm(B) / msr(C)													sat4			tet(M)
PRJEB72879	WW244	ERS18344750	23-0075817-001-01	25.04.2023	127	305	33641	2627025	929	99.0	117	9	1	1	1	1	1	1	18.04.2023	aac(6')-I / aph(3')-IIIa		aac(6')-I	aac(6')-I / aph(3')-IIIa	aac(6')-I	aac(6')-I	aac(6')-I / ant(6)-Ia	aac(6')-I		vanA / vanH-A / vanR-A / vanS-A / vanX-A / vanZ-A		erm(B) / mef(H) / msr(C)	erm(B) / msr(C)	erm(B) / msr(C)													sat4
PRJEB72879	WW25	ERS18344751	23-0075817-244-01	11.10.2023	105	269	28122	2191921	3109	96.4	1299	9	1	1	97	12	1	1	23.05.2023	aac(6')-I		aac(6')-I	aac(6')-I	aac(6')-I	aac(6')-I	aac(6')-I	aac(6')-I	pbp5_M485A	vanA / vanH-A / vanR-A / vanS-A / vanX-A / vanY-A / vanZ-A		erm(B) / msr(C)	erm(B) / msr(C)	erm(B) / msr(C)									gyrA_S83Y / parC_S80I							tet(M)
PRJEB72879	WW26	ERS18344752	23-0075817-243-01	11.10.2023	137	285	27094	2947504	3109	96.6	1299	9	1	1	97	12	1	1	23.05.2023	aac(6')-I		aac(6')-I	aac(6')-I	aac(6')-I	aac(6')-I	aac(6')-I	aac(6')-I	pbp5_M485A	vanA / vanH-A / vanR-A / vanS-A / vanX-A / vanY-A / vanZ-A		erm(B) / msr(C)	erm(B) / msr(C)	erm(B) / msr(C)									gyrA_S83Y / parC_S80I							tet(M)
PRJEB72879	WW27	ERS18344753	23-0075817-242-01	11.10.2023	71	251	26657	1418457	3109	97.8	1299	9	1	1	97	12	1	1	23.05.2023	aac(6')-I		aac(6')-I	aac(6')-I	aac(6')-I	aac(6')-I	aac(6')-I	aac(6')-I	pbp5_M485A	vanA / vanH-A / vanR-A / vanS-A / vanX-A / vanY-A / vanZ-A		erm(B) / msr(C)	erm(B) / msr(C)	erm(B) / msr(C)									gyrA_S83Y / parC_S80I							tet(M)
PRJEB72879	WW28	ERS18344754	23-0075817-241-01	11.10.2023	71	258	26475	1417858	3109	97.8	1299	9	1	1	97	12	1	1	23.05.2023	aac(6')-I		aac(6')-I	aac(6')-I	aac(6')-I	aac(6')-I	aac(6')-I	aac(6')-I	pbp5_M485A	vanA / vanH-A / vanR-A / vanS-A / vanX-A / vanY-A / vanZ-A		erm(B) / msr(C)	erm(B) / msr(C)	erm(B) / msr(C)									gyrA_S83Y / parC_S80I							tet(M)
PRJEB72879	WW29	ERS18344755	23-0075817-240-01	11.10.2023	71	285	24259	1538413	71	99.0	117	9	1	1	1	1	1	1	23.05.2023	aac(6')-I		aac(6')-I	aac(6')-I	aac(6')-I	aac(6')-I	aac(6')-I	aac(6')-I	pbp5_M485A	vanB / vanH-B / vanR-B / vanS-B / vanX-B / vanY-B		erm(B) / mef(H) / msr(C)	erm(B) / msr(C)	erm(B) / msr(C)									gyrA_S83I / parC_S80I
PRJEB72879	WW30	ERS18344756	23-0075817-239-01	11.10.2023	153	229	29186	3098551	3109	97.8	1299	9	1	1	97	12	1	1	23.05.2023	aac(6')-I		aac(6')-I	aac(6')-I	aac(6')-I	aac(6')-I	aac(6')-I	aac(6')-I	pbp5_M485A	vanA / vanH-A / vanR-A / vanS-A / vanX-A / vanY-A / vanZ-A		erm(B) / msr(C)	erm(B) / msr(C)	erm(B) / msr(C)									gyrA_S83Y / parC_S80I							tet(M)
PRJEB72879	WW31	ERS18344757	23-0075817-238-01	11.10.2023	183	221	29917	3789074	3109	97.8	1299	9	1	1	97	12	1	1	23.05.2023	aac(6')-I		aac(6')-I	aac(6')-I	aac(6')-I	aac(6')-I	aac(6')-I	aac(6')-I	pbp5_M485A	vanA / vanH-A / vanR-A / vanS-A / vanX-A / vanY-A / vanZ-A		erm(B) / msr(C)	erm(B) / msr(C)	erm(B) / msr(C)									gyrA_S83Y / parC_S80I							tet(M)
PRJEB72879	WW32	ERS18344758	23-0075817-237-01	11.10.2023	163	260	24967	3391661	3109	96.6	1299	9	1	1	97	12	1	1	23.05.2023	aac(6')-I		aac(6')-I	aac(6')-I	aac(6')-I	aac(6')-I	aac(6')-I	aac(6')-I	pbp5_M485A	vanA / vanH-A / vanR-A / vanS-A / vanX-A / vanY-A / vanZ-A		erm(B) / msr(C)	erm(B) / msr(C)	erm(B) / msr(C)									gyrA_S83Y / parC_S80I							tet(M)
PRJEB72879	WW33	ERS18344759	23-0075817-236-01	11.10.2023	107	263	29917	2314327	3109	98.2	1299	9	1	1	97	12	1	1	23.05.2023	aac(6')-I / aph(3')-IIIa		aac(6')-I	aac(6')-I / aph(3')-IIIa	aac(6')-I	aac(6')-I	aac(6')-I / ant(6)-Ia	aac(6')-I	pbp5_M485A	vanA / vanH-A / vanR-A / vanS-A / vanX-A / vanY-A / vanZ-A		msr(C)	msr(C)	msr(C)									gyrA_S83Y / parC_S80I				sat4			tet(M)
PRJEB72879	WW34	ERS18344760	23-0075817-235-01	11.10.2023	124	235	32533	2857510	6962	98.9	721	9	1	1	1	1	20	1	23.05.2023	aac(6')-I		aac(6')-I	aac(6')-I	aac(6')-I	aac(6')-I	aac(6')-I	aac(6')-I	pbp5_M485A	vanB / vanH-B / vanR-B / vanS-B / vanX-B / vanY-B		erm(B) / mef(H) / msr(C)	erm(B) / msr(C)	erm(B) / msr(C)									gyrA_S83Y / parC_S80I
PRJEB72879	WW35	ERS18344761	23-0075817-234-01	11.10.2023	138	216	30358	2743043	3109	97.8	1299	9	1	1	97	12	1	1	23.05.2023	aac(6')-I		aac(6')-I	aac(6')-I	aac(6')-I	aac(6')-I	aac(6')-I	aac(6')-I	pbp5_M485A	vanA / vanH-A / vanR-A / vanS-A / vanX-A / vanY-A / vanZ-A		erm(B) / msr(C)	erm(B) / msr(C)	erm(B) / msr(C)									gyrA_S83Y / parC_S80I							tet(M)
PRJEB72879	WW36	ERS18344762	23-0075817-233-01	11.10.2023	178	252	34448	3870473	6681	99.1	117	9	1	1	1	1	1	1	23.05.2023	aac(6')-I		aac(6')-I	aac(6')-I	aac(6')-I	aac(6')-I	aac(6')-I	aac(6')-I	pbp5_M485A	vanA / vanH-A / vanR-A / vanS-A / vanX-A / vanY-A / vanZ-A		erm(B) / mef(H) / msr(C)	erm(B) / msr(C)	erm(B) / msr(C)									gyrA_S83I / parC_S80I
PRJEB72879	WW37	ERS18344763	23-0075817-232-01	11.10.2023	144	216	29917	2947722	3109	98.2	1299	9	1	1	97	12	1	1	23.05.2023	aac(6')-I		aac(6')-I	aac(6')-I	aac(6')-I	aac(6')-I	aac(6')-I	aac(6')-I	pbp5_M485A	vanA / vanH-A / vanR-A / vanS-A / vanX-A / vanY-A / vanZ-A		erm(B) / msr(C)	erm(B) / msr(C)	erm(B) / msr(C)									gyrA_S83Y / parC_S80I							tet(M)
PRJEB72879	WW38	ERS18344764	23-0075817-231-01	11.10.2023	133	222	43679	2882466	929	99.1	117	9	1	1	1	1	1	1	23.05.2023	aac(6')-I / aac(6')-Ie/aph(2'')-Ia / aph(3')-IIIa	aac(6')-Ie/aph(2'')-Ia	aac(6')-I	aac(6')-I / aac(6')-Ie/aph(2'')-Ia / aph(3')-IIIa	aac(6')-I	aac(6')-I	aac(6')-I / ant(6)-Ia	aac(6')-I / aac(6')-Ie/aph(2'')-Ia	pbp5_M485A	vanA / vanH-A / vanR-A / vanS-A / vanX-A / vanZ-A		erm(B) / mef(H) / msr(C)	erm(B) / msr(C)	erm(B) / msr(C)									gyrA_S83I / parC_S80I				sat4
PRJEB72879	WW39	ERS18344765	23-0075817-229-01	11.10.2023	139	236	33318	3104741	1065	98.8	80	9	1	1	1	12	1	1	23.05.2023	aac(6')-I		aac(6')-I	aac(6')-I	aac(6')-I	aac(6')-I	aac(6')-I	aac(6')-I	pbp5_M485A	vanB / vanH-B / vanR-B / vanS-B / vanW-B / vanX-B / vanY-B		erm(B) / mef(H) / msr(C)	erm(B) / msr(C)	erm(B) / msr(C)									gyrA_S83I / parC_S80I
PRJEB72879	WW40	ERS18344766	23-0075817-228-01	11.10.2023	163	251	35434	3687333	7930	98.5	80	9	1	1	1	12	1	1	23.05.2023	aac(6')-I / aph(3')-IIIa		aac(6')-I	aac(6')-I / aph(3')-IIIa	aac(6')-I	aac(6')-I	aac(6')-I / ant(6)-Ia	aac(6')-I	pbp5_M485A	vanA / vanH-A / vanR-A / vanX-A / vanZ-A		erm(B) / msr(C)	erm(B) / msr(C)	erm(B) / msr(C)									gyrA_S83Y / parC_S80I				sat4			tet(M)
PRJEB72879	WW41	ERS18344767	23-0075817-226-01	06.10.2023	123	221	31038	2417926	3109	98.2	1299	9	1	1	97	12	1	1	23.05.2023	aac(6')-I / aph(3')-IIIa		aac(6')-I	aac(6')-I / aph(3')-IIIa	aac(6')-I	aac(6')-I	aac(6')-I / ant(6)-Ia	aac(6')-I	pbp5_M485A	vanA / vanH-A / vanR-A / vanS-A / vanX-A / vanY-A / vanZ-A		erm(B) / msr(C)	erm(B) / msr(C)	erm(B) / msr(C)									gyrA_S83Y / parC_S80I				sat4			tet(M)
PRJEB72879	WW42	ERS18344768	23-0075817-224-01	06.10.2023	135	229	33263	2920064	71	98.8	117	9	1	1	1	1	1	1	23.05.2023	aac(6')-I		aac(6')-I	aac(6')-I	aac(6')-I	aac(6')-I	aac(6')-I	aac(6')-I	pbp5_M485A	vanB / vanH-B / vanR-B / vanS-B / vanX-B / vanY-B		erm(B) / mef(H) / msr(C)	erm(B) / msr(C)	erm(B) / msr(C)									gyrA_S83I / parC_S80I
PRJEB72879	WW43	ERS18344769	23-0075817-223-01	06.10.2023	100	224	31038	2058702	3109	98.2	1299	9	1	1	97	12	1	1	23.05.2023	aac(6')-I		aac(6')-I	aac(6')-I	aac(6')-I	aac(6')-I	aac(6')-I	aac(6')-I	pbp5_M485A	vanA / vanH-A / vanR-A / vanS-A / vanX-A / vanY-A / vanZ-A		erm(B) / msr(C)	erm(B) / msr(C)	erm(B) / msr(C)									gyrA_S83Y / parC_S80I							tet(M)
PRJEB72879	WW44	ERS18344770	23-0075817-222-01	06.10.2023	122	207	33099	2358451	3109	98.2	1299	9	1	1	97	12	1	1	23.05.2023	aac(6')-I / aph(3')-IIIa		aac(6')-I	aac(6')-I / aph(3')-IIIa	aac(6')-I	aac(6')-I	aac(6')-I / ant(6)-Ia	aac(6')-I	pbp5_M485A	vanA / vanH-A / vanR-A / vanS-A / vanX-A / vanY-A / vanZ-A		erm(B) / msr(C)	erm(B) / msr(C)	erm(B) / msr(C)									gyrA_S83Y / parC_S80I				sat4			tet(M)
PRJEB72879	WW45	ERS18344771	23-0075817-221-01	06.10.2023	139	206	33310	2691093	3109	98.2	1299	9	1	1	97	12	1	1	23.05.2023	aac(6')-I / aph(3')-IIIa		aac(6')-I	aac(6')-I / aph(3')-IIIa	aac(6')-I	aac(6')-I	aac(6')-I / ant(6)-Ia	aac(6')-I	pbp5_M485A	vanA / vanH-A / vanR-A / vanS-A / vanX-A / vanY-A / vanZ-A		erm(B) / msr(C)	erm(B) / msr(C)	erm(B) / msr(C)									gyrA_S83Y / parC_S80I				sat4			tet(M)
PRJEB72879	WW46	ERS18344772	23-0075817-220-01	06.10.2023	101	263	28684	2206980	71	98.7	117	9	1	1	1	1	1	1	16.05.2023	aac(6')-I		aac(6')-I	aac(6')-I	aac(6')-I	aac(6')-I	aac(6')-I	aac(6')-I	pbp5_M485A	vanB / vanH-B / vanR-B / vanS-B / vanX-B / vanY-B		erm(B) / mef(H) / msr(C)	erm(B) / msr(C)	erm(B) / msr(C)									gyrA_S83I / parC_S80I
PRJEB72879	WW47	ERS18344773	23-0075817-219-01	06.10.2023	135	261	27708	2943610	71	98.7	117	9	1	1	1	1	1	1	16.05.2023	aac(6')-I		aac(6')-I	aac(6')-I	aac(6')-I	aac(6')-I	aac(6')-I	aac(6')-I	pbp5_M485A	vanB / vanH-B / vanR-B / vanS-B / vanX-B / vanY-B		erm(B) / mef(H) / msr(C)	erm(B) / msr(C)	erm(B) / msr(C)									gyrA_S83I / parC_S80I
PRJEB72879	WW48	ERS18344774	23-0075817-218-01	06.10.2023	121	292	23828	2666340	71	98.8	117	9	1	1	1	1	1	1	16.05.2023	aac(6')-I		aac(6')-I	aac(6')-I	aac(6')-I	aac(6')-I	aac(6')-I	aac(6')-I	pbp5_M485A	vanB / vanH-B / vanR-B / vanS-B / vanX-B / vanY-B		erm(B) / mef(H) / msr(C)	erm(B) / msr(C)	erm(B) / msr(C)									gyrA_S83I / parC_S80I
PRJEB72879	WW49	ERS18344775	23-0075817-217-01	06.10.2023	83	265	27595	1718208	3109	98.2	1299	9	1	1	97	12	1	1	16.05.2023	aac(6')-I / aph(3')-IIIa		aac(6')-I	aac(6')-I / aph(3')-IIIa	aac(6')-I	aac(6')-I	aac(6')-I / ant(6)-Ia	aac(6')-I	pbp5_M485A	vanA / vanH-A / vanR-A / vanS-A / vanX-A / vanY-A / vanZ-A		erm(B) / msr(C)	erm(B) / msr(C)	erm(B) / msr(C)									gyrA_S83Y / parC_S80I				sat4			tet(M)
PRJEB72879	WW50	ERS18344776	23-0075817-216-01	06.10.2023	58	375	27201	1263072	2505	98.8	117	9	1	1	1	1	1	1	16.05.2023	aac(6')-I		aac(6')-I	aac(6')-I	aac(6')-I	aac(6')-I	aac(6')-I / ant(6)-Ia	aac(6')-I	pbp5_M485A	vanA / vanH-A / vanR-A / vanS-A / vanX-A / vanY-A / vanZ-A		erm(B) / mef(H) / msr(C)	erm(B) / msr(C)	erm(B) / msr(C)									gyrA_S83I / parC_S80I							tet(M)
PRJEB72879	WW51	ERS18344777	23-0075817-215-01	06.10.2023	114	369	22192	2509451	71	98.5	117	9	1	1	1	1	1	1	16.05.2023	aac(6')-I / spw		aac(6')-I / spw	aac(6')-I / spw	aac(6')-I / spw	aac(6')-I / spw	aac(6')-I / ant(6)-Ia / spw	aac(6')-I / spw	pbp5_M485A	vanB / vanH-B / vanR-B / vanS-B / vanX-B / vanY-B	lnu(B) / lsa(E)	erm(B) / msr(C)	erm(B) / msr(C)	erm(B) / msr(C)									gyrA_S83I / parC_S80I			lsa(E)
PRJEB72879	WW52	ERS18344778	23-0075817-214-01	06.10.2023	122	304	27293	2696716	71	98.6	117	9	1	1	1	1	1	1	16.05.2023	aac(6')-I / spw		aac(6')-I / spw	aac(6')-I / spw	aac(6')-I / spw	aac(6')-I / spw	aac(6')-I / ant(6)-Ia / spw	aac(6')-I / spw	pbp5_M485A	vanB / vanH-B / vanR-B / vanS-B / vanX-B / vanY-B	lnu(B) / lsa(E)	erm(B) / mef(H) / msr(C)	erm(B) / msr(C)	erm(B) / msr(C)									gyrA_S83I / parC_S80I			lsa(E)
PRJEB72879	WW53	ERS18344779	23-0075817-213-01	06.10.2023	111	233	33982	2377665	1065	99.0	80	9	1	1	1	12	1	1	16.05.2023	aac(6')-I		aac(6')-I	aac(6')-I	aac(6')-I	aac(6')-I	aac(6')-I	aac(6')-I	pbp5_M485A	vanB / vanH-B / vanR-B / vanS-B / vanW-B / vanX-B / vanY-B		erm(B) / mef(H) / msr(C)	erm(B) / msr(C)	erm(B) / msr(C)									gyrA_S83I / parC_S80I
PRJEB72879	WW54	ERS18344780	23-0075817-212-01	06.10.2023	123	318	28245	2631197	2680	98.8	80	9	1	1	1	12	1	1	16.05.2023	aac(6')-I		aac(6')-I	aac(6')-I	aac(6')-I	aac(6')-I	aac(6')-I	aac(6')-I	pbp5_M485A	vanA / vanH-A / vanR-A / vanS-A / vanX-A / vanZ-A		erm(T) / msr(C)	erm(T) / msr(C)	erm(T) / msr(C)									gyrA_S83Y / parC_S80I
PRJEB72879	WW55	ERS18344781	23-0075817-210-01	06.10.2023	152	261	26475	3124585	3109	98.2	1299	9	1	1	97	12	1	1	16.05.2023	aac(6')-I / aph(3')-IIIa		aac(6')-I	aac(6')-I / aph(3')-IIIa	aac(6')-I	aac(6')-I	aac(6')-I / ant(6)-Ia	aac(6')-I	pbp5_M485A	vanA / vanH-A / vanR-A / vanS-A / vanX-A / vanY-A / vanZ-A		erm(B) / msr(C)	erm(B) / msr(C)	erm(B) / msr(C)									gyrA_S83Y / parC_S80I				sat4			tet(M)
PRJEB72879	WW56	ERS18344782	23-0075817-209-01	06.10.2023	110	322	23829	2363326	71	98.7	117	9	1	1	1	1	1	1	16.05.2023	aac(6')-I		aac(6')-I	aac(6')-I	aac(6')-I	aac(6')-I	aac(6')-I	aac(6')-I	pbp5_M485A	vanB / vanH-B / vanR-B / vanS-B / vanW-B / vanX-B / vanY-B		erm(B) / mef(H) / msr(C)	erm(B) / msr(C)	erm(B) / msr(C)									gyrA_S83I / parC_S80I
PRJEB72879	WW57	ERS18344783	23-0075817-208-01	06.10.2023	149	227	34422	3241202	71	98.9	117	9	1	1	1	1	1	1	16.05.2023	aac(6')-I		aac(6')-I	aac(6')-I	aac(6')-I	aac(6')-I	aac(6')-I	aac(6')-I	pbp5_M485A	vanB / vanH-B / vanR-B / vanS-B / vanX-B / vanY-B		erm(B) / mef(H) / msr(C)	erm(B) / msr(C)	erm(B) / msr(C)									gyrA_S83I / parC_S80I
PRJEB72879	WW58	ERS18344784	23-0075817-207-01	06.10.2023	97	375	20022	2002186	3109	97.8	1299	9	1	1	97	12	1	1	16.05.2023	aac(6')-I / aph(3')-IIIa		aac(6')-I	aac(6')-I / aph(3')-IIIa	aac(6')-I	aac(6')-I	aac(6')-I / ant(6)-Ia	aac(6')-I	pbp5_M485A	vanA / vanH-A / vanR-A / vanS-A / vanX-A / vanY-A / vanZ-A		erm(B) / msr(C)	erm(B) / msr(C)	erm(B) / msr(C)									gyrA_S83Y / parC_S80I				sat4			tet(M)
PRJEB72879	WW59	ERS18344785	23-0075817-206-01	06.10.2023	83	213	34422	1810017	71	98.7	117	9	1	1	1	1	1	1	16.05.2023	aac(6')-I		aac(6')-I	aac(6')-I	aac(6')-I	aac(6')-I	aac(6')-I	aac(6')-I	pbp5_M485A	vanB / vanH-B / vanR-B / vanS-B / vanW-B / vanX-B / vanY-B		erm(B) / mef(H) / msr(C)	erm(B) / msr(C)	erm(B) / msr(C)									gyrA_S83I / parC_S80I
PRJEB72879	WW60	ERS18344786	23-0075817-205-01	06.10.2023	82	242	31094	1807744	71	98.8	117	9	1	1	1	1	1	1	16.05.2023	aac(6')-I		aac(6')-I	aac(6')-I	aac(6')-I	aac(6')-I	aac(6')-I	aac(6')-I	pbp5_M485A	vanB / vanH-B / vanR-B / vanS-B / vanW-B / vanX-B / vanY-B		erm(B) / mef(H) / msr(C)	erm(B) / msr(C)	erm(B) / msr(C)									gyrA_S83I / parC_S80I
PRJEB72879	WW61	ERS18344787	23-0075817-204-01	06.10.2023	141	424	22619	3286409	1065	94.1	80	9	1	1	1	12	1	1	16.05.2023	aac(6')-I		aac(6')-I	aac(6')-I	aac(6')-I	aac(6')-I	aac(6')-I	aac(6')-I	pbp5_M485A	vanB / vanH-B / vanR-B / vanS-B / vanX-B / vanY-B		erm(B) / mef(H) / msr(C)	erm(B) / msr(C)	erm(B) / msr(C)									gyrA_S83I / parC_S80I
PRJEB72879	WW62	ERS18344788	23-0075817-203-01	06.10.2023	135	249	34959	3079149	2505	99.2	117	9	1	1	1	1	1	1	16.05.2023	aac(6')-I		aac(6')-I	aac(6')-I	aac(6')-I	aac(6')-I	aac(6')-I / ant(6)-Ia	aac(6')-I	pbp5_M485A	vanA / vanH-A / vanR-A / vanS-A / vanX-A / vanY-A / vanZ-A		erm(B) / mef(H) / msr(C)	erm(B) / msr(C)	erm(B) / msr(C)			catA						gyrA_S83I / parC_S80I							tet(M)
PRJEB72879	WW63	ERS18344789	23-0075817-202-01	06.10.2023	155	256	32174	3459361	71	98.8	117	9	1	1	1	1	1	1	16.05.2023	aac(6')-I		aac(6')-I	aac(6')-I	aac(6')-I	aac(6')-I	aac(6')-I	aac(6')-I	pbp5_M485A	vanB / vanH-B / vanR-B / vanS-B / vanW-B / vanX-B / vanY-B		erm(B) / mef(H) / msr(C)	erm(B) / msr(C)	erm(B) / msr(C)									gyrA_S83I / parC_S80I
PRJEB72879	WW64	ERS18344790	23-0075817-201-01	06.10.2023	114	241	30379	2543153	1065	98.8	80	9	1	1	1	12	1	1	16.05.2023	aac(6')-I		aac(6')-I	aac(6')-I	aac(6')-I	aac(6')-I	aac(6')-I	aac(6')-I	pbp5_M485A	vanB / vanH-B / vanR-B / vanS-B / vanW-B / vanX-B / vanY-B		erm(B) / mef(H) / msr(C)	erm(B) / msr(C)	erm(B) / msr(C)									gyrA_S83I / parC_S80I
PRJEB72879	WW65	ERS18344791	23-0075817-200-01	06.10.2023	61	287	26160	1334874	6962	98.9	721	9	1	1	1	1	20	1	16.05.2023	aac(6')-I		aac(6')-I	aac(6')-I	aac(6')-I	aac(6')-I	aac(6')-I	aac(6')-I	pbp5_M485A	vanB / vanH-B / vanR-B / vanS-B / vanX-B / vanY-B		erm(B) / mef(H) / msr(C)	erm(B) / msr(C)	erm(B) / msr(C)									gyrA_S83Y / parC_S80I
PRJEB72879	WW66	ERS18344792	23-0075817-199-01	06.10.2023	134	307	24265	2853790	1065	98.7	80	9	1	1	1	12	1	1	16.05.2023	aac(6')-I		aac(6')-I	aac(6')-I	aac(6')-I	aac(6')-I	aac(6')-I	aac(6')-I	pbp5_M485A	vanB / vanH-B / vanR-B / vanS-B / vanW-B / vanX-B / vanY-B		erm(B) / mef(H) / msr(C)	erm(B) / msr(C)	erm(B) / msr(C)									gyrA_S83I / parC_S80I
PRJEB72879	WW67	ERS18344793	23-0075817-198-01	22.09.2023	98	304	27426	2302918	71	98.7	117	9	1	1	1	1	1	1	16.05.2023	aac(6')-I / spw		aac(6')-I / spw	aac(6')-I / spw	aac(6')-I / spw	aac(6')-I / spw	aac(6')-I / ant(6)-Ia / spw	aac(6')-I / spw	pbp5_M485A	vanB / vanH-B / vanR-B / vanS-B / vanX-B / vanY-B	lnu(B)	erm(B) / mef(H) / msr(C)	erm(B) / msr(C)	erm(B) / msr(C)									gyrA_S83I / parC_S80I
PRJEB72879	WW68	ERS18344794	23-0075817-196-01	22.09.2023	156	296	26357	3763135	71	98.6	117	9	1	1	1	1	1	1	16.05.2023	aac(6')-I / spw		aac(6')-I / spw	aac(6')-I / spw	aac(6')-I / spw	aac(6')-I / spw	aac(6')-I / ant(6)-Ia / spw	aac(6')-I / spw	pbp5_M485A	vanB / vanH-B / vanR-B / vanS-B / vanX-B / vanY-B	lnu(B) / lsa(E)	erm(B) / mef(H) / msr(C)	erm(B) / msr(C)	erm(B) / msr(C)									gyrA_S83I / parC_S80I			lsa(E)
PRJEB72879	WW69	ERS18344795	23-0075817-195-01	22.09.2023	142	255	28748	3389976	1065	98.9	80	9	1	1	1	12	1	1	16.05.2023	aac(6')-I		aac(6')-I	aac(6')-I	aac(6')-I	aac(6')-I	aac(6')-I	aac(6')-I	pbp5_M485A	vanB / vanH-B / vanR-B / vanS-B / vanW-B / vanX-B / vanY-B		erm(B) / mef(H) / msr(C)	erm(B) / msr(C)	erm(B) / msr(C)									gyrA_S83I / parC_S80I
PRJEB72879	WW70	ERS18344796	23-0075817-194-01	22.09.2023	128	241	34422	3034966	7677	98.9	80	9	1	1	1	12	1	1	16.05.2023	aac(6')-I		aac(6')-I	aac(6')-I	aac(6')-I	aac(6')-I	aac(6')-I	aac(6')-I	pbp5_M485A	vanB / vanH-B / vanR-B / vanS-B / vanW-B / vanX-B / vanY-B		erm(B) / mef(H) / msr(C)	erm(B) / msr(C)	erm(B) / msr(C)									gyrA_S83I / parC_S80I
PRJEB72879	WW71	ERS18344797	23-0075817-193-01	22.09.2023	159	251	33675	4089334	6962	99.0	721	9	1	1	1	1	20	1	16.05.2023	aac(6')-I		aac(6')-I	aac(6')-I	aac(6')-I	aac(6')-I	aac(6')-I	aac(6')-I	pbp5_M485A	vanB / vanH-B / vanR-B / vanS-B / vanX-B / vanY-B		erm(B) / mef(H) / msr(C)	erm(B) / msr(C)	erm(B) / msr(C)									gyrA_S83Y / parC_S80I
PRJEB72879	WW72	ERS18344798	23-0075817-192-01	22.09.2023	133	392	21808	3311512	3109	97.7	1299	9	1	1	97	12	1	1	16.05.2023	aac(6')-I / aph(3')-IIIa		aac(6')-I	aac(6')-I / aph(3')-IIIa	aac(6')-I	aac(6')-I	aac(6')-I / ant(6)-Ia	aac(6')-I	pbp5_M485A	vanA / vanH-A / vanR-A / vanS-A / vanX-A / vanY-A / vanZ-A		msr(C)	msr(C)	msr(C)									gyrA_S83Y / parC_S80I				sat4			tet(M)
PRJEB72879	WW73	ERS18344799	23-0075817-191-01	22.09.2023	116	343	23009	2896745	71	98.5	117	9	1	1	1	1	1	1	16.05.2023	aac(6')-I / spw		aac(6')-I / spw	aac(6')-I / spw	aac(6')-I / spw	aac(6')-I / spw	aac(6')-I / ant(6)-Ia / spw	aac(6')-I / spw	pbp5_M485A	vanB / vanH-B / vanR-B / vanS-B / vanX-B / vanY-B	lnu(B) / lsa(E)	erm(B) / mef(H) / msr(C)	erm(B) / msr(C)	erm(B) / msr(C)									gyrA_S83I / parC_S80I			lsa(E)
PRJEB72879	WW74	ERS18344800	23-0075817-190-01	22.09.2023	114	259	30311	2832541	6962	99.0	721	9	1	1	1	1	20	1	16.05.2023	aac(6')-I		aac(6')-I	aac(6')-I	aac(6')-I	aac(6')-I	aac(6')-I	aac(6')-I	pbp5_M485A	vanB / vanH-B / vanR-B / vanS-B / vanX-B / vanY-B		erm(B) / mef(H) / msr(C)	erm(B) / msr(C)	erm(B) / msr(C)									gyrA_S83Y / parC_S80I
PRJEB72879	WW75	ERS18344801	23-0075817-188-01	22.09.2023	132	328	23242	2983007	1903	98.2	1299	9	1	1	97	12	1	1	16.05.2023	aac(6')-I / aph(3')-IIIa		aac(6')-I	aac(6')-I / aph(3')-IIIa	aac(6')-I	aac(6')-I	aac(6')-I / ant(6)-Ia	aac(6')-I	pbp5_M485A	vanA / vanH-A / vanR-A / vanS-A / vanX-A / vanY-A / vanZ-A		erm(B) / msr(C)	erm(B) / msr(C)	erm(B) / msr(C)									gyrA_S83Y / parC_S80I				sat4			tet(M)
PRJEB72879	WW76	ERS18344802	23-0075817-187-01	22.09.2023	156	308	25094	4088742	1065	98.5	80	9	1	1	1	12	1	1	16.05.2023	aac(6')-I		aac(6')-I	aac(6')-I	aac(6')-I	aac(6')-I	aac(6')-I	aac(6')-I	pbp5_M485A	vanB / vanH-B / vanR-B / vanS-B / vanW-B / vanX-B / vanY-B		erm(B) / mef(H) / msr(C)	erm(B) / msr(C)	erm(B) / msr(C)									gyrA_S83I / parC_S80I
PRJEB72879	WW77	ERS18344803	23-0075817-186-01	22.09.2023	110	311	27765	2611764	71	98.5	117	9	1	1	1	1	1	1	16.05.2023	aac(6')-I / spw		aac(6')-I / spw	aac(6')-I / spw	aac(6')-I / spw	aac(6')-I / spw	aac(6')-I / ant(6)-Ia / spw	aac(6')-I / spw	pbp5_M485A	vanB / vanH-B / vanR-B / vanS-B / vanX-B / vanY-B	lnu(B) / lsa(E)	erm(B) / mef(H) / msr(C)	erm(B) / msr(C)	erm(B) / msr(C)									gyrA_S83I / parC_S80I			lsa(E)
PRJEB72879	WW78	ERS18344804	23-0075817-185-01	22.09.2023	62	374	24261	1346056	2505	98.9	117	9	1	1	1	1	1	1	16.05.2023	aac(6')-I		aac(6')-I	aac(6')-I	aac(6')-I	aac(6')-I	aac(6')-I / ant(6)-Ia	aac(6')-I	pbp5_M485A	vanA / vanH-A / vanR-A / vanS-A / vanX-A / vanY-A / vanZ-A		erm(B) / mef(H) / msr(C)	erm(B) / msr(C)	erm(B) / msr(C)									gyrA_S83I / parC_S80I							tet(M)
PRJEB72879	WW79	ERS18344805	23-0075817-184-01	22.09.2023	113	347	24681	2584738	2505	99.0	117	9	1	1	1	1	1	1	16.05.2023	aac(6')-I		aac(6')-I	aac(6')-I	aac(6')-I	aac(6')-I	aac(6')-I / ant(6)-Ia	aac(6')-I	pbp5_M485A	vanA / vanH-A / vanR-A / vanS-A / vanX-A / vanY-A / vanZ-A		erm(B) / mef(H) / msr(C)	erm(B) / msr(C)	erm(B) / msr(C)			catA						gyrA_S83I / parC_S80I							tet(M)
PRJEB72879	WW80	ERS18344806	23-0075817-183-01	22.09.2023	130	278	27456	3079175	1065	98.8	80	9	1	1	1	12	1	1	16.05.2023	aac(6')-I		aac(6')-I	aac(6')-I	aac(6')-I	aac(6')-I	aac(6')-I	aac(6')-I	pbp5_M485A	vanB / vanH-B / vanR-B / vanS-B / vanW-B / vanX-B / vanY-B		erm(B) / mef(H) / msr(C)	erm(B) / msr(C)	erm(B) / msr(C)									gyrA_S83I / parC_S80I
PRJEB72879	WW81	ERS18344807	23-0075817-182-01	22.09.2023	154	279	25413	3633541	71	98.6	117	9	1	1	1	1	1	1	11.05.2023	aac(6')-I		aac(6')-I	aac(6')-I	aac(6')-I	aac(6')-I	aac(6')-I	aac(6')-I	pbp5_M485A	vanB / vanH-B / vanR-B / vanS-B / vanX-B / vanY-B		erm(B) / mef(H) / msr(C)	erm(B) / msr(C)	erm(B) / msr(C)									gyrA_S83I / parC_S80I
PRJEB72879	WW82	ERS18344808	23-0075817-181-01	22.09.2023	109	289	27094	2520147	3109	98.2	1299	9	1	1	97	12	1	1	11.05.2023	aac(6')-I / aph(3')-IIIa		aac(6')-I	aac(6')-I / aph(3')-IIIa	aac(6')-I	aac(6')-I	aac(6')-I / ant(6)-Ia	aac(6')-I	pbp5_M485A	vanA / vanH-A / vanR-A / vanS-A / vanX-A / vanY-A / vanZ-A		erm(B) / msr(C)	erm(B) / msr(C)	erm(B) / msr(C)									gyrA_S83Y / parC_S80I				sat4			tet(M)
PRJEB72879	WW83	ERS18344809	23-0075817-180-01	22.09.2023	121	253	28389	2765410	3109	98.1	1299	9	1	1	97	12	1	1	11.05.2023	aac(6')-I / aph(3')-IIIa		aac(6')-I	aac(6')-I / aph(3')-IIIa	aac(6')-I	aac(6')-I	aac(6')-I / ant(6)-Ia	aac(6')-I	pbp5_M485A	vanA / vanH-A / vanR-A / vanS-A / vanX-A / vanY-A / vanZ-A		erm(B) / msr(C)	erm(B) / msr(C)	erm(B) / msr(C)									gyrA_S83Y / parC_S80I				sat4			tet(M)
PRJEB72879	WW84	ERS18344810	23-0075817-178-01	22.09.2023	76	233	36524	1768282	929	99.1	117	9	1	1	1	1	1	1	11.05.2023	aac(6')-I / aac(6')-Ie/aph(2'')-Ia / aph(3')-IIIa	aac(6')-Ie/aph(2'')-Ia	aac(6')-I	aac(6')-I / aac(6')-Ie/aph(2'')-Ia / aph(3')-IIIa	aac(6')-I	aac(6')-I	aac(6')-I / ant(6)-Ia	aac(6')-I / aac(6')-Ie/aph(2'')-Ia	pbp5_M485A	vanA / vanH-A / vanR-A / vanS-A / vanX-A / vanZ-A		erm(B) / mef(H) / msr(C)	erm(B) / msr(C)	erm(B) / msr(C)									gyrA_S83I / parC_S80I				sat4
PRJEB72879	WW85	ERS18344811	23-0075817-177-01	22.09.2023	99	278	29105	2207419	1903	98.1	1299	9	1	1	97	12	1	1	11.05.2023	aac(6')-I / aph(3')-IIIa		aac(6')-I	aac(6')-I / aph(3')-IIIa	aac(6')-I	aac(6')-I	aac(6')-I / ant(6)-Ia	aac(6')-I	pbp5_M485A	vanA / vanH-A / vanR-A / vanS-A / vanX-A / vanY-A / vanZ-A		msr(C)	msr(C)	msr(C)									gyrA_S83Y / parC_S80I
PRJEB72879	WW86	ERS18344812	23-0075817-176-01	22.09.2023	86	273	25651	1856047	71	98.7	117	9	1	1	1	1	1	1	11.05.2023	aac(6')-I		aac(6')-I	aac(6')-I	aac(6')-I	aac(6')-I	aac(6')-I	aac(6')-I	pbp5_M485A	vanB / vanH-B / vanR-B / vanS-B / vanX-B / vanY-B		erm(B) / mef(H) / msr(C)	erm(B) / msr(C)	erm(B) / msr(C)									gyrA_S83I / parC_S80I
PRJEB72879	WW87	ERS18344813	23-0075817-175-01	22.09.2023	135	269	30379	3248051	71	98.8	117	9	1	1	1	1	1	1	11.05.2023	aac(6')-I		aac(6')-I	aac(6')-I	aac(6')-I	aac(6')-I	aac(6')-I	aac(6')-I	pbp5_M485A	vanB / vanH-B / vanR-B / vanS-B / vanX-B / vanY-B		erm(B) / mef(H) / msr(C)	erm(B) / msr(C)	erm(B) / msr(C)									gyrA_S83I / parC_S80I
PRJEB72879	WW88	ERS18344814	23-0075817-174-01	22.09.2023	104	241	29098	2222806	1065	98.9	80	9	1	1	1	12	1	1	11.05.2023	aac(6')-I		aac(6')-I	aac(6')-I	aac(6')-I	aac(6')-I	aac(6')-I	aac(6')-I	pbp5_M485A	vanB / vanH-B / vanR-B / vanS-B / vanW-B / vanX-B / vanY-B		erm(B) / mef(H) / msr(C)	erm(B) / msr(C)	erm(B) / msr(C)									gyrA_S83I / parC_S80I
PRJEB72879	WW89	ERS18344815	23-0075817-173-01	22.09.2023	58	305	24266	1250770	1065	98.7	80	9	1	1	1	12	1	1	11.05.2023	aac(6')-I		aac(6')-I	aac(6')-I	aac(6')-I	aac(6')-I	aac(6')-I	aac(6')-I	pbp5_M485A	vanB / vanH-B / vanR-B / vanS-B / vanW-B / vanX-B / vanY-B		erm(B) / mef(H) / msr(C)	erm(B) / msr(C)	erm(B) / msr(C)									gyrA_S83I / parC_S80I
PRJEB72879	WW90	ERS18344816	23-0075817-172-01	22.09.2023	83	254	29096	1762795	1065	98.8	80	9	1	1	1	12	1	1	11.05.2023	aac(6')-I		aac(6')-I	aac(6')-I	aac(6')-I	aac(6')-I	aac(6')-I	aac(6')-I	pbp5_M485A	vanB / vanH-B / vanR-B / vanS-B / vanW-B / vanX-B / vanY-B		erm(B) / mef(H) / msr(C)	erm(B) / msr(C)	erm(B) / msr(C)									gyrA_S83I / parC_S80I
PRJEB72879	WW91	ERS18344817	23-0075817-170-01	12.06.2023	103	213	29917	2140791	3109	98.3	1299	9	1	1	97	12	1	1	09.05.2023	aac(6')-I		aac(6')-I	aac(6')-I	aac(6')-I	aac(6')-I	aac(6')-I	aac(6')-I	pbp5_M485A	vanA / vanH-A / vanR-A / vanS-A / vanX-A / vanY-A / vanZ-A		erm(B) / msr(C)	erm(B) / msr(C)	erm(B) / msr(C)									gyrA_S83Y / parC_S80I							tet(M)
PRJEB72879	WW92	ERS18344818	23-0075817-169-01	12.06.2023	108	240	33816	2703549	7677	98.7	80	9	1	1	1	12	1	1	09.05.2023	aac(6')-I		aac(6')-I	aac(6')-I	aac(6')-I	aac(6')-I	aac(6')-I	aac(6')-I	pbp5_M485A	vanB / vanH-B / vanR-B / vanS-B / vanW-B / vanX-B / vanY-B		erm(B) / mef(H) / msr(C)	erm(B) / msr(C)	erm(B) / msr(C)									gyrA_S83I / parC_S80I
PRJEB72879	WW93	ERS18344819	23-0075817-168-01	12.06.2023	146	242	36265	3644935	929	99.0	117	9	1	1	1	1	1	1	09.05.2023	aac(6')-I / aph(3')-IIIa		aac(6')-I	aac(6')-I / aph(3')-IIIa	aac(6')-I	aac(6')-I	aac(6')-I / ant(6)-Ia	aac(6')-I	pbp5_M485A	vanA / vanH-A / vanR-A / vanS-A / vanX-A / vanZ-A		erm(B) / mef(H) / msr(C)	erm(B) / msr(C)	erm(B) / msr(C)									gyrA_S83I / parC_S80I				sat4
PRJEB72879	WW94	ERS18344820	23-0075817-167-01	12.06.2023	79	277	30731	1718967	71	98.7	117	9	1	1	1	1	1	1	09.05.2023	aac(6')-I / spw		aac(6')-I / spw	aac(6')-I / spw	aac(6')-I / spw	aac(6')-I / spw	aac(6')-I / ant(6)-Ia / spw	aac(6')-I / spw	pbp5_M485A	vanB / vanH-B / vanR-B / vanS-B / vanX-B / vanY-B	lnu(B) / lsa(E)	erm(B) / mef(H) / msr(C)	erm(B) / msr(C)	erm(B) / msr(C)									gyrA_S83I / parC_S80I			lsa(E)
PRJEB72879	WW95	ERS18344821	23-0075817-166-01	12.06.2023	93	246	34422	1975637	1065	99.1	80	9	1	1	1	12	1	1	09.05.2023	aac(6')-I		aac(6')-I	aac(6')-I	aac(6')-I	aac(6')-I	aac(6')-I	aac(6')-I	pbp5_M485A	vanB / vanH-B / vanR-B / vanS-B / vanW-B / vanX-B / vanY-B		erm(B) / mef(H) / msr(C)	erm(B) / msr(C)	erm(B) / msr(C)									gyrA_S83I / parC_S80I
PRJEB72879	WW96	ERS18344822	23-0075817-165-01	12.06.2023	60	288	27232	1297362	6962	98.9	721	9	1	1	1	1	20	1	09.05.2023	aac(6')-I		aac(6')-I	aac(6')-I	aac(6')-I	aac(6')-I	aac(6')-I	aac(6')-I	pbp5_M485A	vanB / vanH-B / vanR-B / vanS-B / vanX-B / vanY-B		erm(B) / mef(H) / msr(C)	erm(B) / msr(C)	erm(B) / msr(C)									gyrA_S83Y / parC_S80I
PRJEB72879	WW97	ERS18344823	23-0075817-164-01	12.06.2023	63	233	27816	1237399	3109	97.8	1299	9	1	1	97	12	1	1	09.05.2023	aac(6')-I		aac(6')-I	aac(6')-I	aac(6')-I	aac(6')-I	aac(6')-I	aac(6')-I	pbp5_M485A	vanA / vanH-A / vanR-A / vanS-A / vanX-A / vanY-A / vanZ-A		erm(B) / msr(C)	erm(B) / msr(C)	erm(B) / msr(C)									gyrA_S83Y / parC_S80I							tet(M)
PRJEB72879	WW98	ERS18344824	23-0075817-163-01	12.06.2023	121	219	29629	2411506	3109	98.3	1299	9	1	1	97	12	1	1	09.05.2023	aac(6')-I		aac(6')-I	aac(6')-I	aac(6')-I	aac(6')-I	aac(6')-I	aac(6')-I	pbp5_M485A	vanA / vanH-A / vanR-A / vanS-A / vanX-A / vanY-A / vanZ-A		erm(B) / msr(C)	erm(B) / msr(C)	erm(B) / msr(C)									gyrA_S83Y / parC_S80I							tet(M)
PRJEB72879	WW99	ERS18344825	23-0075817-162-01	12.06.2023	90	230	33263	1934693	1065	99.1	80	9	1	1	1	12	1	1	09.05.2023	aac(6')-I		aac(6')-I	aac(6')-I	aac(6')-I	aac(6')-I	aac(6')-I	aac(6')-I	pbp5_M485A	vanB / vanH-B / vanR-B / vanS-B / vanW-B / vanX-B / vanY-B		erm(B) / mef(H) / msr(C)	erm(B) / msr(C)	erm(B) / msr(C)									gyrA_S83I / parC_S80I
[truncated: 24 more columns]
