# Supplementary material for: High prevalence of the recently identified clonal lineage ST1299/CT3109 vanA among vancomycin-resistant Enterococcus faecium strains isolated from municipal wastewater
Source: mSphere. 2024 Aug 27;9(9):e00396-24. doi: 10.1128/msphere.00396-24 (PMC11423563; doi:10.1128/msphere.00396-24)
Supplement: Table S2 — Antimicrobial susceptibility testing results. [file msphere.00396-24-s0002.xlsx]

## Sheet: Tabelle1
Table S2. Antimicrobial susceptibility testing results and minimum inhibitory concentrations (MICs, mg/L) in selected VREfm strains (n=20) of this study
Isolate Number	Clonal lineage	Ampicillin	Ampicillin/Sulbactam	Imipenem	Ciprofloxacin	Tetracycline	Erythromycin	Vancomycin	Teicoplanin	Linezolid	Daptomycin
WW01	ST1299/CT3109	resistant (≥32)	resistant (≥32)	resistant (≥16)	resistant (≥8)	resistant (≥16)	resistant (≥8)	resistant (≥32)	resistant (≥32)	susceptible (1)	increased (1,5)
WW02	ST117/CT71	resistant (≥32)	resistant (≥32)	resistant (≥16)	resistant (≥8)	susceptible (≤1)	resistant (≥8)	resistant (≥32)	susceptible (≤0,5)	susceptible (2)	increased (2)
WW03	ST80/CT1065	resistant (≥32)	resistant (≥32)	resistant (≥16)	resistant (≥8)	susceptible (≤1)	resistant (≥8)	resistant (≥32)	susceptible (≤0,5)	susceptible (2)	increased (1,5)
WW04	ST1299/CT3109	resistant (≥32)	resistant (≥32)	resistant (≥16)	resistant (≥8)	resistant (≥16)	resistant (≥8)	resistant (≥32)	resistant (≥32)	susceptible (1)	increased (1,5)
WW05	ST721/CT6962	resistant (≥32)	resistant (≥32)	resistant (≥16)	resistant (≥8)	susceptible (≤1)	resistant (≥8)	resistant (≥32)	susceptible (≤0,5)	susceptible (2)	increased (1,5)
WW06	ST117/CT929	resistant (≥32)	resistant (≥32)	resistant (≥16)	resistant (≥8)	susceptible (≤1)	resistant (≥8)	resistant (≥32)	susceptible (≤0,5)	susceptible (2)	increased (1,5)
WW07	ST117/CT71	resistant (≥32)	resistant (≥32)	resistant (≥16)	resistant (≥8)	susceptible (≤1)	resistant (≥8)	resistant (≥32)	susceptible (≤0,5)	susceptible (2)	increased (2)
WW08	ST1299/CT3109	resistant (≥32)	resistant (≥32)	resistant (≥16)	resistant (≥8)	resistant (≥16)	resistant (≥8)	resistant (≥32)	resistant (≥32)	susceptible (1)	increased (1,5)
WW09	ST117/CT71	resistant (≥32)	resistant (≥32)	resistant (≥16)	resistant (≥8)	susceptible (≤1)	resistant (≥8)	resistant (≥32)	susceptible (≤0,5)	susceptible (2)	increased (1,5)
WW10	ST721/CT6962	resistant (≥32)	resistant (≥32)	resistant (≥16)	resistant (≥8)	susceptible (≤1)	resistant (≥8)	resistant (≥32)	susceptible (≤0,5)	susceptible (2)	increased (1,5)
WW11	ST80/CT1065	resistant (≥32)	resistant (≥32)	resistant (≥16)	resistant (≥8)	susceptible (≤1)	resistant (≥8)	resistant (8)	resistant (≥32)	susceptible (2)	increased (2)
WW12	ST1299/CT3109	resistant (≥32)	resistant (≥32)	resistant (≥16)	resistant (≥8)	resistant (≥16)	resistant (≥8)	resistant (≥32)	resistant (≥32)	susceptible (2)	increased (1,5)
WW13	ST1299/CT3109	resistant (≥32)	resistant (≥32)	resistant (≥16)	resistant (≥8)	resistant (≥16)	resistant (≥8)	resistant (≥32)	resistant (≥32)	susceptible (1)	increased (1,5)
WW14	ST117/CT929	resistant (≥32)	resistant (≥32)	resistant (≥16)	resistant (≥8)	susceptible (≤1)	resistant (≥8)	resistant (≥32)	resistant (≥32)	susceptible (2)	increased (2)
WW15	ST117/CT71	resistant (≥32)	resistant (≥32)	resistant (≥16)	resistant (≥8)	susceptible (≤1)	resistant (≥8)	resistant (≥32)	susceptible (≤0,5)	susceptible (2)	increased (2)
WW16	ST80/CT1065	resistant (≥32)	resistant (≥32)	resistant (≥16)	resistant (≥8)	susceptible (≤1)	resistant (≥8)	resistant (8)	susceptible (≤0,5)	susceptible (2)	increased (2)
WW17	ST1299/CT3109	resistant (≥32)	resistant (≥32)	resistant (≥16)	resistant (≥8)	resistant (≥16)	resistant (≥8)	resistant (≥32)	resistant (≥32)	susceptible (2)	increased (1,5)
WW18	ST1299/CT3109	resistant (≥32)	resistant (≥32)	resistant (≥16)	resistant (≥8)	resistant (≥16)	resistant (≥8)	resistant (≥32)	resistant (≥32)	susceptible (2)	increased (2)
WW19	ST721/CT6962	resistant (≥32)	resistant (≥32)	resistant (≥16)	resistant (≥8)	susceptible (≤1)	resistant (≥8)	resistant (≥32)	susceptible (≤0,5)	susceptible (1)	increased (1,5)
WW20	ST117/CT71	resistant (≥32)	resistant (≥32)	resistant (≥16)	resistant (≥8)	susceptible (≤1)	resistant (≥8)	resistant (≥32)	susceptible (≤0,5)	susceptible (2)	increased (2)
